# Supplementary material for: High-throughput fluorescence lifetime imaging flow cytometry
Source: Nat Commun. 2024 Sep 4;15:7376. doi: 10.1038/s41467-024-51125-y (PMC11375057; doi:10.1038/s41467-024-51125-y)
Supplement: Supplementary file 4 — Source Data [file 41467_2024_51125_MOESM4_ESM.xlsx]

## Sheet: Fig. 2b
Sample	The number of objects detected by CellProfiler	Acquisition time (s)	Eventrate (eps)								Image acquisition time [us]	Time intervals for beads trial1 [μs]	Time intervals for cells trial1 [μs]	100 averages of time intervals for beads trial1 [μs]	100 averages of time intervals for cells trial1 [μs]	Instantaneous event rate (per 100 events) for beads trial1 [eps]	Instantaneous event rate (per 100 events) for cells trial1 [eps]
Beads											20.48	27.732	46.4496	9791.78	8817.84	10212.7	11340.7
trial1	9659	0.88924	10862.1									58.8352	51.4432	8801.1	6683.46	11362.2	14962.3
trial2	9631	0.870501	11063.7									194.665	172.532	9448.79	8911	10583.4	11222.1
trial3	9639	0.837402	11510.6									81.9008	57.86	8599.19	7769.47	11629	12870.9
trial4	9642	0.820573	11750.3									66.0784	20.5944	8298.22	7236.85	12050.8	13818.2
		Average eventrate→	11296.7									111.974	32.6544	8704.28	8846.15	11488.6	11304.4
												20.548	173.882	8491.21	9088.27	11776.9	11003.2
												66.3232	22.3064	8737.42	8514.16	11445	11745.1
Jurkat cells												162.859	176.68	8051.24	8021.26	12420.4	12466.9
trial1	9036	0.830706	10877.5									177.029	20.5448	8453.13	8512.47	11829.9	11747.5
trial2	8969	0.838007	10702.8									143.746	47.8592	9351.08	9322.84	10694	10726.3
trial3	8826	0.855858	10312.5									84.7552	79.2592	7943.9	8589.3	12588.3	11642.4
trial4	8751	0.853334	10255.1									22.0568	65.4512	8474.59	8499.89	11800	11764.9
trial5	8822	0.867233	10172.6									102.06	110.207	8082.29	6817.61	12372.7	14667.9
trial6	8664	0.850573	10186.1									145.344	253.04	8739.01	7236.88	11442.9	13818.1
trial7	8768	0.851581	10296.1									26.156	231.598	8744.45	7809.42	11435.8	12805
trial8	8734	0.859476	10162									132.678	44.0088	7657.64	7884.74	13058.9	12682.7
		Average eventrate→	10370.6									22.8944	88.7992	10557.3	8799.52	9472.09	11364.3
												106.007	182.446	9616.55	7042.67	10398.7	14199.2
												138.822	42.0616	9417.46	7924.5	10618.6	12619.1
												154.21	145.499	8996.29	7842.66	11115.7	12750.8
												103.357	123.376	8986.18	9761.44	11128.2	10244.4
												31.2032	47.8376	9252.76	8557.12	10807.6	11686.2
												113.562	20.592	9691.66	7116.51	10318.1	14051.8
												31.0912	39.8064	7768.53	8514.32	12872.5	11744.9
												20.5536	56.088	9902.81	9021.45	10098.1	11084.7
												68.7184	177.552	9588.22	8194.95	10429.5	12202.6
												76.3904	23.3416	9507.02	7334.34	10518.5	13634.5
												39.3224	62.1416	9578.02	8487.54	10440.6	11782
												67.9264	29.5168	8109.16	8638.57	12331.7	11576
												147.324	20.6656	9219.14	8676.27	10847	11525.7
												202.023	20.748	8596.62	8587.33	11632.5	11645.1
												58.0672	61.1976	9126.64	7970.13	10956.9	12546.8
												140.539	76.1096	8531.09	7432.61	11721.8	13454.2
												208.358	42.6336	8912.67	7249.5	11220	13794.1
												112.969	268.687	7692.45	8333.78	12999.8	11999.4
												59.7624	49.7688	9161.77	8167.33	10914.9	12243.9
												65.4608	38.4856	9462.82	8115.59	10567.7	12322
												99.6232	52.6688	10867	7955.69	9202.21	12569.6
												70.0344	90.2784	9181.92	7729.08	10891	12938.1
												97.1752	212.074	7921.02	8266.21	12624.6	12097.4
												20.5344	172.723	9217.77	8263.07	10848.6	12102
												122.287	228.957	8600.47	7880.92	11627.3	12688.9
												32.9656	110.378	7887.29	8354.38	12678.6	11969.8
												104.83	66.4232	8105.11	8661.34	12337.9	11545.6
												123.808	94.1408	8574.56	8123.35	11662.4	12310.2
												28.0912	160.061	10098	8760.22	9902.95	11415.2
												36.8576	162.121	8305.31	7761.89	12040.5	12883.5
												59.424	41.12	8162.52	8259.08	12251.1	12107.9
												159.935	236.45	9417.63	8188.97	10618.4	12211.5
												334.646	89.1208	8070.28	8578.84	12391.1	11656.6
												52.7072	20.5392	8399.36	9377.3	11905.7	10664.1
												72.3464	29.7024	8735.87	8316.9	11447.1	12023.7
												20.616	38.0264	9313.76	8746.69	10736.8	11432.9
												112.9	126.698	9319.36	9130	10730.4	10952.9
												25.5648	37.0352	8115.07	8531.49	12322.8	11721.3
												24.8408	58.2544	9868.74	6804.94	10133	14695.2
												77.9392	56.8616	10343.5	8864.87	9667.95	11280.5
												97.3824	67.1944	7668.37	8695.24	13040.6	11500.5
												27.616	35.1392	9245.19	7983.88	10816.4	12525.2
												56.7736	142.006	8929.42	8410.8	11198.9	11889.5
												20.6624	22.7968	9220.49	9089.74	10845.4	11001.4
												98.932	65.544	9313.65	9260.64	10736.9	10798.4
												80.0624	95.8088	7823.02	8722.75	12782.8	11464.3
												206.902	22.0544	8176.45	8533.44	12230.2	11718.6
												22.2512	93.6992	8277.36	7752.35	12081.1	12899.3
												90.2512	94.0384	10235.1	8646.5	9770.29	11565.4
												53.2584	108.755	8748.6	9204.17	11430.4	10864.6
												253.835	37.4344	8944.08	7280.4	11180.6	13735.5
												119.081	142.698	8331.12	8495.89	12003.2	11770.4
												57.9552	174.803	9409.09	7863.97	10628	12716.2
												76.72	80.092	9525.03	7851.97	10498.7	12735.7
												306.903	65.9864	8831.57	9293.7	11323	10760
												20.656	95.3224	9151.63	7631.09	10927	13104.3
												69.0704	21.1496	9460.26	7234.01	10570.5	13823.6
												60.3552	49.6544	9280.2	9567.89	10775.6	10451.6
												40.7936	200.758	8933.35	8905.67	11194	11228.8
												105.087	74.3672	8795.96	8293.02	11368.9	12058.3
												201.739	200.339	8261.9	8812.26	12103.8	11347.8
												25.352	157.428	10075.2	8823.16	9925.33	11333.8
												125.908	84.5104	8336.81	8232.86	11995	12146.4
												287.136	43.708	8582.13	8452.79	11652.1	11830.4
												106.828	61.4448	7933.34	7879.44	12605	12691.3
												20.5352	40.404	7755.36	7076.55	12894.3	14131.2
												153.294	72.3512	9344.05	7473.79	10702	13380.1
												43.9456	63.3648	9024.08	7959.71	11081.5	12563.3
												329.072	63.2704	8883.04	10394.2	11257.4	9620.79
												75.7384	20.5344	10025.5	7495.13	9974.55	13342
												117.915	46.2888	7170.35	9360.5	13946.3	10683.2
												63.6664	44.072	9360.19	8155.8	10683.5	12261.2
												31.2	73.352	8736.03	9765.01	11446.8	10240.6
												33.776	86.5176	8348.67	7877.18	11978	12694.9
												106.608	74.1824	8824.13	8103.48	11332.6	12340.4
												513.277	29.316	10072.6	7885.79	9927.89	12681
												112.139	22.4064	10460.2	7972.61	9560.04	12542.9
												92.3544	438.136	8266.76	9032.6	12096.6	11071
												38.2272	134.654	9221.63	8286.91	10844.1	12067.2
												60.7424	20.6104	8306.89	8599.45	12038.2	11628.6
												96.8656	23.8072	8664.07	10580.3	11541.9	9451.5
												222.34	33.7016	8738.45	6884.83	11443.7	14524.7
												85.3216	47.6816
												98.9816	20.5384
												327.357	56.7624
												78.58	30.5104
												64.1128	20.5368
												55.8304	29.8688
												128.517	62.1784
												28.256	56.1064
												108.425	30.6848
												55.4	78.0928
												61.496	191.222
												33.0264	187.102
												47.8192	139.966
												67.34	20.5392
												72.6712	68.5816
												34.656	109.218
												59.9784	67.296
												319.512	47.9272
												181.422	115.73
												114.401	22.7464
												30.2648	27.3144
												83.0984	82.2512
												37.0976	46.336
												33.2088	65.532
												29.5656	72.6056
												112.943	28.604
												20.536	156.795
												129.462	141.653
												123.853	20.5504
												73.892	158.027
												39.5528	20.7216
												38.6056	20.5344
												84.744	101.085
												24.8088	65.8232
												34.14	73.6144
												53.5544	47.2752
												77.6152	73.2248
												63.5048	102.479
												39.3976	23.2416
												61.2	20.5424
												20.6752	20.5416
												192.058	187.31
												134.698	57.3176
												66	28.6296
												55.4864	20.544
												108.798	31.1096
												186.356	97.0448
												80.42	61.2736
												107.787	56.0208
												67.1928	48.2376
												156.234	20.6328
												40.5488	33.9
												26.68	37.58
												92.3472	37.0448
												31.4256	97.1496
												31.6128	111.13
												44.0424	27.876
												33.1288	23.032
												109.134	43.1808
												40.3512	35.0824
												53.1288	197.679
												30.26	112.906
												174.582	36.1664
												362.055	72.344
												40.2248	77.7032
												47.0296	74.6648
												64.0912	20.7912
												42.6952	85.8048
												127.882	168.608
												121.379	82.2152
												23.7968	64.5432
												37.9416	48.124
												78.6448	39.1992
												21.4488	96.7808
												119.186	40.5952
												219.087	102.174
												88.1208	36.2936
												64.5904	26.2672
												37.604	31.276
												42.9672	22.5424
												170.103	65.3224
												85.8056	79.5224
												82.456	238.878
												34.8488	133.58
												91.996	33.1568
												50.0168	34.4328
												60.452	61.208
												112.353	21.06
												114.034	37.5952
												88.5016	22.1224
												153.553	159.458
												254.651	43.3992
												286.234	34.5904
												51.1456	88.3584
												148.915	78.532
												27.6304	74.6848
												37.2656	64.6584
												26.2552	73.7576
												66.704	42.6288
												114.383	85.3992
												50.712	28.312
												48.5664	76.2592
												171.149	44.7144
												169.262	230.331
												64.6904	55.9824
												22.2128	83.0008
												86.8544	58.584
												104.574	28.1392
												30.932	28.7376
												66.1008	20.5352
												139.414	20.5408
												168.356	99.8512
												33.9072	77.5112
												113.818	138.492
												30.764	90.208
												23.6368	115.469
												22.2048	165.186
												62.1504	190.29
												32.804	255.595
												102.778	92.232
												93.4032	55.6936
												89.9864	88.8768
												98.8264	40.1928
												92.2616	50.212
												291.616	157.139
												25.4224	28.0904
												38.2288	186.069
												26.812	81.956
												140.17	20.5344
												50.5176	66.2728
												193.927	24.5344
												155.983	46.9464
												122.61	91.2008
												142.162	52.5656
												113.322	78.02
												36.432	29.8584
												278.389	270.524
												23.0504	59.5224
												50.76	205.253
												71.0488	230.696
												85.7904	20.6736
												42.5416	120.464
												96.3144	44.4184
												130.035	68.4256
												88.4328	70.1256
												45.832	78.3448
												20.68	221.686
												372.106	24.0048
												114.57	22.8368
												125.838	77.2136
												85.808	157.718
												96.3096	70.3696
												104.56	75.6888
												56.8752	25.3416
												70.2008	53.8704
												43.0352	22.9672
												118.855	51.4672
												73.5688	57.2104
												95.7504	55.1384
												66.8512	197.945
												66.2888	164.406
												106.683	98.1048
												167.067	25.0696
												95.236	61.956
												182.613	335.582
												172.489	47.7376
												40.8424	124.086
												147.471	31.6552
												85.8488	105.914
												48.8688	86.7648
												123.628	43.6472
												204.662	91.9184
												61.3344	144.386
												20.5808	103.469
												84.5864	34.4472
												63.8264	20.768
												134.81	122.154
												59.9424	92.5712
												27.5576	60.7536
												20.6488	51.8376
												55.5832	391.046
												87.7104	84.2928
												65.7456	160.396
												85.6816	83.3368
												112.173	24.9088
												77.1688	187.306
												73.6008	22.4128
												64.4872	25.32
												147.761	30.208
												39.488	155.987
												92.9024	33.1056
												117.382	56.032
												85.1576	26.0168
												215.131	106.438
												59.2256	164.209
												102.919	20.6072
												27.436	34.1032
												99.5512	20.5376
												196.546	72.0688
												102.048	66.8336
												89.8096	102.614
												51.7752	225.946
												38.756	44.9616
												21.7624	89.1864
												77.7272	56.552
												297.033	40.1248
												48.128	31.0704
												139.899	76.6104
												94.9256	56.4704
												41.4128	165.832
												50.588	29.0224
												334.286	127.974
												70.3144	85.3968
												26.092	41.4816
												27.7264	204.313
												20.5336	75.2744
												176.747	23.6104
												23.7288	20.5424
												182.582	39.1696
												91.676	91.516
												29.9488	62.3048
												21.2024	63.8384
												28.5272	103.062
												31.5456	26.3216
												49.2616	220.382
												163.737	28.756
												45.7856	20.5376
												141.738	68.2208
												20.6648	259.994
												45.1752	88.8608
												146.066	106.843
												39.8568	68.496
												31.8312	37.4496
												103.774	49.9016
												168.47	48.5552
												137.046	71.2872
												43.5848	23.7792
												23.1056	94.6928
												39.7296	132.539
												104.958	172.786
												86.28	27.2432
												57.2688	87.856
												47.3952	22.6376
												50.2672	22.7304
												73.9032	53.6832
												310.238	70.916
												34.1936	194.464
												35.66	40.7928
												86.7736	20.5424
												40.2808	69.288
												107.38	56.8744
												48.9152	27.7464
												94.9072	284.385
												160.917	66.7848
												140.971	61.3824
												375.653	27.1712
												90.9432	31.5152
												40.0312	176.767
												75.9408	44.4248
												25.6048	63.3904
												147.595	47.8568
												127.931	111.867
												33.4304	28.0864
												70.2384	23.4712
												113.679	37.3672
												20.6008	28.7952
												107.247	100.482
												99.5776	44.5424
												44.9096	76.3472
												48.3704	60.3232
												33.496	126.114
												303.815	73.2776
												47.2856	52.8824
												60.0712	178.774
												25.1768	98.684
												120.91	81.1792
												48.7256	44.6792
												90.5152	89.3008
												20.5536	98.556
												25.6976	37.9816
												62.5432	121.706
												31.7024	47.484
												89.1784	127.805
												39.8296	56.4768
												54.1032	44.7216
												50.808	76.2648
												266.47	20.5936
												54.3016	81.7784
												45.8296	22.7016
												167.635	230.216
												55.2024	168.489
												77.544	24.7
												105.39	22.4664
												115.4	144.064
												45.4632	52.3632
												44.0504	45.9296
												97.388	37.0216
												106.738	24.7488
												92.7088	85.6672
												30.6952	21.988
												102.862	50.644
												263.727	20.5488
												81.4776	75.5496
												210.709	31.9088
												55.072	144.786
												63.3968	69.8256
												38.8184	241.374
												71.3656	24.2472
												20.54	56.8272
												67.9856	57.3256
												36.0552	51.9192
												286.74	96.8064
												145.878	57.8448
												80.4152	29.9664
												48.2648	82.3672
												48.5136	34.3264
												52.4272	20.5976
												126.392	78.8792
												83.212	100.747
												42.4696	65.9048
												38.7616	20.5392
												29.5296	20.5376
												74.3576	47.0744
												75.2688	21.0096
												42.1368	51.416
												80.3304	67.0616
												184.554	44.2616
												109.89	73.5032
												20.64	152.063
												161.404	126.201
												87.8552	264.414
												40.168	24.216
												34.1344	120.413
												58.6568	50.6584
												140.618	76.7112
												146.315	29.6912
												113.261	30.384
												103.137	32.0384
												79.1248	23.0336
												114.806	32.6472
												64.8368	126.644
												167.627	71.5472
												27.6688	36.6864
												28.228	122.93
												35.1816	80.4224
												46.8296	41.2232
												104.266	31.5656
												78.2536	88.5096
												89.36	124.649
												32.176	56.0744
												96.728	85.7512
												20.5376	176.794
												76.832	77.752
												38.8408	140.94
												27.32	65.9176
												67.98	22.8648
												35.3672	124.641
												43.6112	47.7368
												103.812	54.7432
												35.1288	22.8952
												180.61	20.5408
												61.0168	102.442
												40.884	45.8416
												62.5072	140.736
												174.29	71.304
												52.2936	20.5328
												79.5432	29.2552
												25.7408	76.032
												41.8968	56.456
												87.0232	80.952
												311.211	100.913
												161.322	39.9424
												53.0632	100.585
												28.004	41.4848
												46.9312	95.5128
												35.9728	40.9728
												111.695	60.0832
												59.4736	25.9384
												129.744	60.4168
												75.2064	24.7088
												112.506	143.557
												41.8152	48.0392
												33.9784	20.5728
												42.4216	66.4152
												136.511	33.2952
												94.8872	53.9704
												31.1856	76.46
												64.0992	192.142
												142.441	29.0848
												33.32	20.5984
												106.901	301.163
												76.3416	188.058
												58.9168	208.442
												24.5712	71.6752
												109.691	43.1312
												251.991	64.496
												79.9056	20.5352
												20.7048	67.8072
												105.05	30.2088
												49.2856	63.2712
												117.654	122.027
												44.0144	100.282
												37.7512	39.4728
												36.3304	47.8536
												28.9064	211.842
												62.8408	20.6256
												38.6672	37.6048
												70.0144	204.209
												61.124	26.0504
												71.5688	34.8648
												57.0112	74.664
												57.0544	53.192
												26.116	52.44
												44.0816	48.9984
												152.872	82.8816
												173.81	20.5984
												32.156	171.59
												65.1456	80.4248
												50.4192	20.6576
												188.903	20.5616
												31.8664	21.4648
												22.8656	128.636
												125.782	52.3288
												54.5512	20.5416
												24.4312	146.733
												20.8216	54.4184
												102.884	31.4904
												41.3736	28.2824
												23.5224	92.548
												117.377	61.4344
												39.7504	47.3728
												246.582	243.944
												80.9272	43.1464
												22.9776	150.315
												49.1456	53.1016
												149.675	34.6824
												51.4624	20.5352
												35.88	26.4976
												160.616	108.866
												29.7432	73.9488
												31.4376	67.5072
												95.7776	20.5448
												94.7008	37.9272
												314.057	136.038
												108.537	20.6224
												21.308	210.67
												35.3384	47.1416
												113.288	331.78
												34.4136	401.166
												35.0544	88.744
												71.8016	20.5504
												223.09	32.1176
												120.99	84.3712
												184.738	29.848
												70.8776	27.752
												235.26	185.238
												78.832	62.8464
												94.8392	84.1336
												43.2344	20.7344
												65.3664	102.995
												66.5312	31.5456
												39.684	33.7416
												40.8368	31.0976
												57.4824	210.682
												143.891	39.2112
												244.757	55.352
												311.218	336.643
												166.755	81.8336
												60.5536	211.513
												22.4064	123.909
												26.5752	46.1624
												90.6432	109.866
												192.689	69.752
												179.099	89.9808
												44.1904	20.5472
												37.7664	28.2208
												171.929	157.312
												166.006	69.1248
												151.918	204.764
												74.256	45.8888
												20.792	103.441
												26.3528	37.4144
												122.904	131.151
												39.6488	153.842
												86.316	71.2208
												29.6032	164.298
												124.831	154.075
												76.592	82.8096
												135.034	180.024
												87.1064	31.7256
												43.5416	20.548
												48.0408	181.01
												25.4064	27.6544
												94.328	59.0472
												74.6648	122.536
												33.0904	119.057
												140.419	20.5408
												30.74	127.827
												204.781	73.6504
												154.634	103.471
												226.319	206.056
												107.868	254.99
												28.0192	21.9912
												66.4472	37.4976
												173.827	34.6656
												34.7672	25.956
												98.6248	69.3088
												49.2672	265.134
												40.3544	245.337
												33.6112	80.9664
												80.732	20.5408
												32.2512	44.5944
												99.8896	74.6856
												83.4112	25.3952
												53.0256	202.25
												53.3264	100.55
												62.1584	34.8104
												46.7448	35.9552
												65.8544	23.7536
												37.9864	121.938
												113.368	21.0472
												211.867	111.681
												23.4528	108.495
												59.616	163.09
												260.769	140.334
												51.3128	85.1192
												32.0888	30.9184
												54.3288	204.889
												78	46.452
												44.8856	131.101
												210.41	226.648
												129.679	37.948
												29.4128	60.4744
												27.1632	20.5376
												46.5768	46.3992
												270.142	30.6016
												86.9784	166.864
												158.786	112.715
												96.8056	91.0712
												26.7856	197.832
												20.6072	146.47
												30.672	20.5336
												67.292	20.5408
												34.0496	61.7448
												81.3424	37.4752
												131.046	46.8784
												112.382	159.035
												231.174	23.3064
												57.7336	40.4864
												33.1776	28.4992
												109.032	48.436
												20.6176	140.558
												28.1848	24.4216
												25.704	175.49
												26.3568	57.0536
												117.834	64.0512
												27.2184	37.22
												89.0192	49.2928
												23.1976	79.0568
												88.4384	61.1688
												97.2416	164.13
												98.5808	130.114
												237.915	20.792
												49.7416	103.001
												21.1224	144.089
												76.4032	90.8064
												99.2224	44.2792
												74.092	26.6376
												89.0424	46.9648
												22.6744	31.4448
												83.0136	154.55
												198.703	134.848
												85.6944	33.9592
												107.73	86.42
												20.5368	97.5344
												246.304	64.864
												143.855	41.48
												47.7328	58.1496
												25.2648	63.3936
												23.3272	20.5688
												21.344	162.874
												92.364	82.1952
												50.5216	117.926
												187.937	40.1288
												68.2824	321.797
												312.539	54.632
												94.7432	65.2872
												49.3312	162.898
												22.6816	64
												74.044	438.663
												92.2376	22.5816
												21.4176	101.361
												52.5032	23.2376
												35.7288	22.6152
												144.234	163.889
												133.766	140.401
												131.733	40.4768
												28.2768	78.4832
												32.7048	41.0184
												102.336	20.7216
												77.4608	95.6528
												285.698	37.54
												51.0936	86.8312
												50.3264	28.088
												40.6632	75.2976
												40.4888	70.4072
												86.7128	50.0952
												40.984	46.0352
												95.9512	29.5352
												29.44	21.9688
												86.9368	78.6568
												65.8472	21.9496
												90.2424	47.28
												142.559	80.3456
												211.69	28.2736
												36.7904	20.5416
												72.1192	116.945
												64.1768	35.3368
												56.548	54.3856
												78.2552	34.0888
												25.0688	241.301
												56.036	33.5584
												287.924	61.5952
												103.388	33.1672
												65.8488	164.34
												141.974	40.7384
												83.0576	161.211
												52.0072	209.611
												70.0136	68.3056
												165.019	194.461
												85.1968	33.8176
												54.748	135.686
												20.7032	28.5256
												72.6728	70.416
												91.168	48.0056
												93.7112	163.614
												243.242	197.194
												89.6496	44.376
												30.28	172.874
												96.4856	166.994
												211.658	27.032
												67.2504	252.966
												69.3336	123.775
												183.126	50.5456
												75.1832	113.774
												36.5256	278.726
												100.434	124.211
												20.6568	20.5616
												30.34	64.7744
												104.867	183.683
												123.293	20.6064
												82.1328	132.031
												43.3776	101.328
												399.51	29.072
												48.6256	92.0032
												102.886	82.8264
												78.5336	105.354
												69.5432	51.76
												90.616	49.6408
												23.44	122.813
												42.9344	140.989
												151.797	315.026
												176.06	27.7416
												28.496	54.9816
												41.468	82.4256
												142.17	21.3208
												25.3408	94.9368
												24.0664	20.5856
												69.1912	20.5456
												51.6528	30.304
												52.592	42.6704
												83.9328	89.4912
												81.8456	213.281
												66.5672	181.244
												30.0976	33.2784
												173.237	118.64
												93.868	22.784
												65.3616	65.8112
												23.3568	76.608
												93.8632	21.5448
												81.92	48.7256
												83.1488	95.5648
												68.048	126.063
												38.9832	21.0704
												69.9368	28.9448
												32.3696	23.8384
												128.656	55.4176
												180.633	36.8608
												88.9616	32.6248
												112.412	175.923
												49.5536	38.98
												53.636	135.036
												67.9408	28.0184
												53.9288	198.221
												38.4528	74.5176
												39.3232	46.9232
												103.093	110.92
												79.016	100.732
												153.658	84.3184
												79.0312	34.7552
												21.5344	37.1608
												31.4168	24.3888
												119.345	115.41
												224.034	289.401
												26.0296	213.95
												106.794	55.0872
												83.9728	20.6016
												52.652	186.999
												27.1688	80.536
												68.2264	43.348
												34.28	78.3816
												25.7712	50.2312
												71.2624	77.9872
												95.8416	110.001
												25.8168	20.6024
												354.267	95.7176
												30.4328	39.2664
												21.1648	97.7704
												23.2168	69.5824
												60.9736	111.407
												27.7712	37.9184
												23.4368	79.5064
												132.315	21.7888
												42.7464	83.1432
												40.4152	30.596
												50.8704	93.1816
												73.76	151.114
												22.3912	80.0056
												116.106	184.434
												183.377	57.532
												110.493	46.9008
												37.6152	65.26
												35.6336	23.3248
												63.1816	164.468
												200.626	130.635
												59.904	21.808
												20.544	48.724
												28.5328	139.969
												39.6584	142.122
												81.0552	112.882
												55.3176	114.178
												20.6264	20.5376
												29.3784	77.4464
												74.9808	79.9496
												239.502	33.6376
												22.4712	74.3288
												65.6256	20.8624
												27.5264	139.469
												136.914	189.398
												79.8224	37.8512
												159.681	62.1472
												29.6504	25.704
												53.2952	86.1376
												87.6456	107.11
												159.966	120.567
												189.156	91.68
												92.0024	24.9928
												113.686	54.8584
												46.2136	21.5032
												39.1792	123.599
												296.632	87.6624
												22.8248	100.922
												74.6648	86.7088
												43.4232	42.5584
												69.2712	29.9944
												24.924	88.424
												66.2032	23.4128
												20.6736	29.9264
												36.0648	46.5832
												124.738	104.311
												73.336	28.3672
												40.0208	22.8968
												114.391	214.671
												41.852	127.101
												21.4024	34.8056
												20.5848	101.866
												44.548	58.496
												106.77	121.582
												97.0464	41.6736
												260.259	42.4
												43.6848	83.9272
												39.2528	76.8744
												54.2872	34.28
												39.2104	74.6888
												35.5768	183.642
												50.1032	36.2096
												92.8128	42.2936
												196.378	84.0168
												36.9224	31.6056
												34.724	48.7112
												40.5152	136.703
												76.9576	29.3648
												21.208	106.042
												194.436	68.9816
												122.263	163.448
												39.3024	23.6464
												53.9936	37.5248
												156.083	185.316
												427.596	65.7608
												146.51	139.542
												66.836	244.129
												41.8264	25.2688
												120.814	46.6136
												110.248	152.187
												69.0048	21.7976
												55.3176	51.6512
												68.2456	20.6104
												42.8944	78.9832
												81.6032	23.8336
												30.4	32.4088
												41.976	41.2728
												47.2216	134.161
												34.1224	81.8144
												169.646	33.1816
												160.643	137.166
												37.5808	114.298
												123.28	121.688
												28.2664	272.062
												151.172	44.2416
												111.209	42.5504
												23.4464	31.612
												139.886	141.389
												43.4792	94.1808
												140.813	20.5416
												78.6032	78.8072
												63.2576	58.8648
												69.252	47.2032
												353.022	65.8352
												78.2608	51.9712
												238.822	64.7216
												20.584	103.801
												36.4744	46.4744
												39.728	100.005
												129.546	71.68
												45.2336	48.8496
												53.6576	368.762
												20.688	33.4912
												112.418	34.732
												62.4744	90.5032
												69.4704	30.068
												49.9312	102.627
												138.021	46.6152
												194.227	24.2144
												55.1776	187.718
												25.3192	20.5384
												233.456	20.548
												81.1808	33.0896
												248.341	254.914
												26.6864	52.7288
												36.0176	57.1544
												90.7744	43.276
												52.2472	61.5088
												40.0056	145.969
												20.9776	104.55
												20.6392	21.8848
												87.0912	158.971
												26.7512	20.5752
												20.5376	251.931
												58.8216	34.208
												24.912	317.035
												66.4592	154.022
												159.659	27.3
												97.6368	28.8576
												84.6128	254.309
												31.7256	47.3968
												26.7512	28.6624
												133.864	124.977
												44.0544	44.8928
												39.4456	61.6944
												140.086	25.4776
												76.8704	29.244
												20.5448	32.4128
												38.6064	24.7904
												132.754	85.0128
												66.7376	32.5128
												34.0704	20.544
												159.125	45.0024
												262.062	100.118
												44.284	117.087
												90.2472	43.44
												45.8216	25.2184
												69.0664	24.4848
												86.9232	111.344
												52.7216	121.271
												97.8376	79.9544
												188.911	93.3368
												34.328	134.286
												76.296	38.0992
												27.8784	42.7816
												128.038	186.958
												179	105.259
												65.2488	150.738
												59.6504	270.154
												86.616	66.7936
												89.1112	39.3792
												87.9984	89.7976
												172.664	46.2464
												40.5224	38.7688
												25.8512	116.835
												77.5136	67.3072
												43.7984	92.6456
												154.202	94.6216
												178.463	398.148
												126.505	111.186
												22.936	60.3088
												59.02	32.14
												122.95	93.1088
												206.81	20.564
												114.777	61.9336
												44.4072	41.8792
												30.8448	20.54
												246.674	20.5696
												74.9248	20.5408
												23.1568	47.2624
												34.5592	32.8832
												56.628	187.962
												197.233	218.323
												302.649	39.532
												65.636	31.0392
												38.252	66.8496
												141.597	49.1656
												79.284	38.5984
												20.6184	31.1264
												21.4768	37.6744
												249.668	65.7376
												140.046	78.1088
												25.0104	80.2536
												78.5224	20.5544
												44.8576	91.8216
												62.748	203.958
												47.4008	39.7384
												54.1344	210.614
												78.784	165.295
												22.3304	20.984
												93.9288	21.392
												79.6888	186.4
												60.592	155.503
												20.9792	61.744
												65.2872	33.2904
												20.5424	105.849
												37.1264	98.26
												92.9752	37.9008
												46.3072	74.4592
												25.8384	53.2232
												106.784	51.7656
												56.4568	128.787
												86.6504	455.332
												25.6168	36.7608
												152.865	20.5456
												218.804	30.5928
												71.8624	26.4472
												20.5416	90.0936
												127.155	28.7872
												38.112	161.698
												25.0552	200.89
												47.3776	130.69
												76.976	76.9496
												46.8984	36.5728
												132.552	253.71
												79.488	54.0736
												161.184	21.3704
												53.376	90.3472
												61.3272	187.272
												144.502	58.0488
												20.8896	49.4016
												47.9568	143.104
												30.3664	229.425
												104.806	222.366
												227.938	111.985
												319.507	52.54
												102.074	40.9736
												92.8328	31.3296
												117.65	52.0416
												44.0592	126.309
												211.358	178.712
												83.3776	180.45
												195.917	20.5472
												55.976	73.2664
												117.538	41.8984
												248.895	77.7008
												135.583	21.904
												22.8864	66.9856
												53.2056	43.628
												166.25	126.299
												20.5448	323.847
												130.861	283.874
												65.056	52.02
												28.2776	27.8728
												33.5144	114.038
												142.01	169.048
												97.5008	151.878
												70.3376	59.208
												203.454	96.824
												186.877	20.9232
												125.717	20.5472
												119.988	23.0864
												30.6952	37.0824
												60.8128	141.74
												71.0984	48.2584
												149.726	50.5976
												45.0576	79.0744
												166.978	53.5176
												85.6264	154.162
												46.3888	53.6176
												38.964	112.101
												51.54	40.5904
												29.3768	74.1784
												141.652	247.205
												158.749	38.3968
												28.2856	121.485
												20.564	98.4248
												29.048	27.3264
												27.6432	79.9136
												88.6288	152.753
												38.136	39.1272
												113.838	45.1672
												122.427	124.283
												28.7056	63.0056
												154.91	92.9256
												39.8104	149.494
												48.4104	93.0416
												21.6896	20.5808
												42.3552	34.1112
												40.8408	23.08
												95.064	199.675
												131.974	66.9208
												22.3816	36.9648
												25.7552	127.649
												76.9288	24.0696
												41.54	57.48
												62.2704	29.5528
												105.542	69.2968
												74.0832	46.76
												147.998	23.5648
												61.9712	22.8896
												247.809	45.5968
												230.878	20.5384
												31.4368	28.02
												50.1648	27.3184
												193.236	111.173
												46.5992	185.985
												93.7848	52.3848
												21.2352	75.6672
												28.6624	44.36
												96.4032	24.416
												86.6768	110.167
												21.0904	27.9216
												45.2216	51.648
												131.93	29.6568
												21.896	79.5296
												44.2752	242.715
												113.739	78.5312
												160.214	20.5656
												22.4696	59.4824
												305.929	83.2768
												148.923	50.7792
												42.024	240.561
												163.675	92.0968
												53.2464	257.929
												56.3416	160.169
												20.692	47.4528
												152.895	181.444
												81.1688	165.179
												111.441	69.8424
												105.84	196.909
												42.7168	35.0432
												78.3008	73.38
												57.6632	115.914
												25.0848	184.588
												141.551	27.3408
												20.5384	296.862
												28.5408	128.715
												144.617	32.8536
												28.7688	238.269
												24.1456	84.6208
												59.7432	121.053
												57.0352	164.35
												127.672	45.348
												26.364	31.2568
												32.5136	91.0352
												20.6808	52.2104
												89.7592	120.43
												32.7272	45.336
												33.6032	50.3488
												60.364	22.5072
												59.4312	47.6464
												58.612	39.1232
												147.998	30.604
												63.7648	66.7288
												20.5536	55.412
												199.105	219.182
												116.466	60.0472
												36.5352	141.77
												139.496	43.904
												125.298	35.8272
												55.1368	137.214
												176.474	30.2248
												27.6216	24.3368
												50.264	61.5184
												88.2568	40.1016
												69.3808	37.8992
												143.073	38.4992
												69.0504	48.4944
												88.7376	73.9976
												24.2248	78.5456
												100.846	31.0408
												127.61	82.1528
												86.9696	195.868
												72.7144	246.31
												29.104	20.5664
												158.545	21.9128
												51.0104	36.6408
												150.617	52.3008
												65.428	37.72
												188.658	33.7624
												20.5616	63.188
												105.148	32.2608
												144.202	40.0312
												182.679	78.9504
												156.876	74.6488
												97.3952	55.0856
												93.1888	54.192
												83.0176	227.097
												37.5696	178.524
												30.9808	57.356
												184.024	68.8576
												29.6576	45.648
												77.664	21.268
												70.1856	57.5584
												55.8144	68.8
												44.4336	30.7096
												43.9448	237.281
												65.352	22.6848
												36.0944	98.4312
												35.2104	24.2568
												78.0632	44.9592
												32.1216	97.7712
												123.146	122.205
												87.1688	140.146
												51.9792	188.412
												21.9648	57.4272
												20.5936	33.7448
												200.498	33.2864
												105.644	20.5416
												52.1848	120.82
												49.2864	126.93
												133.71	51.5848
												65.7304	94.9104
												57.0336	25.752
												369.794	245.932
												77.5736	96.2016
												89.3888	20.5344
												342.514	150.002
												40.688	112.322
												199.079	218.69
												132.634	120.03
												27.7928	112.266
												195.228	75.1224
												123.22	20.5712
												59.7568	34.5968
												36.2872	34.488
												44.4856	20.5464
												22.2496	137.376
												252.153	29.3768
												38.2848	105.773
												71.9352	29.4704
												82.8656	81.076
												53.2192	26.968
												121.67	44.4824
												89.848	23.8744
												109.574	254.542
												52.6584	23.2784
												50.9944	279.544
												39.144	51.4688
												103.046	75.5584
												90.8368	150.403
												108.573	41.4872
												42.448	27.6368
												119.796	119.021
												24.1456	34.2416
												25.8864	83.668
												80.5144	134.794
												43.0992	76.9888
												49.0616	169.979
												97.976	100.262
												86.0336	34.4304
												42.8976	20.5384
												39.8152	20.7624
												51.1176	81.7944
												56.7872	286.932
												23.8816	66.3104
												21.3072	56.8632
												106.622	45.492
												33.7384	228.402
												41.3032	133.068
												126.948	201.298
												61.6448	62.4488
												26.648	85.7104
												60.0792	42.1344
												291.667	208.011
												133.59	67.8632
												25.68	20.54
												230.411	68.1848
												45.0224	48.2056
												76.3104	20.932
												35.3856	75.1056
												89.1704	35.2632
												99.7736	237.793
												117.074	94.804
												28.9624	219.247
												202.39	61.5048
												52.888	42.4088
												68.7856	102.465
												87.3504	26.7864
												23.4528	71.1248
												55.928	50.832
												20.5816	20.6152
												111.31	25.6584
												23.2752	24.9336
												29.828	120.876
												93.2328	42.9104
												63.88	42.456
												35.5128	20.5424
												163.588	68.2464
												61.0192	55.1024
												137.048	85.7304
												62.6464	80.9968
												102.154	80.8504
												45.82	61.0408
												70.2472	116.047
												69.3096	36.1512
												49.3	89.1464
												58.7512	20.5488
												35.8264	31.7976
												33.9624	30.6272
												168.979	57.42
												25.8	115.56
												22.5712	37.3352
												51.8344	51.3912
												134.781	67.7792
												21.4072	197.475
												56.1504	65.5616
												103.716	36.1296
												138.716	48.4696
												62.2528	22.2176
												119.854	236.801
												21.3408	23.8968
												87.5224	69.7168
												246.86	20.6464
												51.0976	42.756
												266.909	33.6408
												144.979	20.6864
												70.228	38.0576
												40.2256	41.1824
												68.4936	25.4088
												31.4264	28.9568
												54.5232	125.646
												120.874	191.806
												59.4224	33.4344
												50.6768	127.207
												58.0752	123.538
												225.246	45.8504
												191.093	213.45
												158.026	20.5968
												203.054	50.0784
												39.608	50.2544
												32.1256	29.172
												41.7448	49.0312
												34.3352	20.532
												72.7472	47.3416
												41.2904	101.202
												29.028	81.988
												63.4728	246.082
												115.064	82.9952
												26.6424	32.4888
												73.5576	93.0152
												28.5904	112.485
												42.3408	30.1792
												51.54	31.0272
												144.994	41.2224
												81.9352	20.5416
												100.578	85.2152
												50.948	25.2248
												53.9552	38.3168
												20.5968	126.552
												60.216	22.7408
												24.1512	20.5408
												20.596	143.709
												61.624	40.8896
												152.04	69.1088
												20.6264	88.6824
												33.1512	50.2032
												61.2304	78.052
												56.556	53.7544
												149.836	23.848
												41.932	40.672
												39.1792	30.7912
												92.5968	55.6752
												136.19	36.036
												63.5448	67.5312
												304.218	27.736
												64.3824	20.5656
												42.2608	34.6744
												64.744	38.2896
												55.6744	73.528
												61.524	85.6088
												105.591	24.972
												57.6128	201.636
												338.174	41.7352
												90.1984	25.5408
												137.524	91.968
												63.5416	73.9472
												204.874	72.9008
												74.4464	75.7712
												36.7168	48.8544
												62.2056	73.008
												91.2104	89.7264
												110.613	24.1528
												159.71	69.0296
												71.9664	31.3048
												99.4448	48.9416
												373.079	56.7176
												129.862	24.5664
												132.515	35.3456
												64.14	20.54
												32.8328	48.8568
												28.2488	184.366
												34.8512	99.612
												21.7184	33.7232
												20.7648	59.2736
												68.6096	49.6256
												45.0248	70.8176
												110.607	89.844
												25.3064	85.752
												172.481	110.898
												55.5336	107.938
												51.2536	67.6456
												60.1496	57.8632
												84.6288	80.796
												62.436	27.1408
												52.1856	28.6888
												44.4808	45.756
												344.06	136.208
												102.781	128.509
												133.262	120.371
												74.772	107.176
												156.15	76.4304
												74.5256	23.856
												43.4208	64.9104
												98.5576	58.3976
												33.2536	154.179
												94.068	38.2096
												20.6672	233.465
												23.9168	39.5656
												246.962	54.784
												23.9024	44.7272
												45.9	87.5296
												50.2656	31.7992
												28.4792	64.1392
												75.0056	86.7936
												63.8728	62.4984
												29.436	59.2472
												87.156	105.208
												31.7824	65.5824
												156.922	20.5576
												35.3264	47.6232
												90.776	170.011
												79.8952	81.312
												58.7472	24.5976
												27.0088	30.3432
												20.9304	54.8832
												27.8888	49.3448
												61.3664	279.002
												38.1	30.5672
												80.88	21.1544
												182.95	22.4728
												119.507	27.9816
												43.448	174.797
												408.454	33.524
												29.808	63.3104
												53.4896	90.3648
												22.132	55.06
												41.6872	94.3512
												49.468	107.602
												30.0944	42.3808
												146.899	21.4952
												32.5784	30.3056
												157.38	187.582
												79.2256	135.434
												31.1728	226.582
												87.0528	76.8984
												58.7968	22.288
												57.5616	23.0336
												102.158	24.8912
												113.363	69.2056
												146.014	20.5408
												26.4008	65.7656
												53.8368	195.702
												74.6088	45.1376
												37.0336	20.756
												122.381	139.258
												182.881	121.69
												35.3592	35.228
												21.4112	23.9968
												84.5384	170.037
												161.259	251.687
												58.6624	196.874
												153.705	86.8872
												156.492	20.548
												95.708	495.926
												116.707	51.7416
												54.3352	26.3504
												71.904	61.8056
												31.1904	117.483
												58.5392	114.653
												67.6736	60.912
												36.696	60.4408
												83.5464	59.704
												393.558	41.1056
												29.5168	58.3712
												119.809	24.6792
												49.572	43.3456
												96.1464	53.4384
												63.0216	75.8448
												27.4176	131.286
												43.4136	27.5264
												141.623	38.6112
												82.968	92.4696
												80.7416	54.0664
												28.3976	133.63
												159.254	113.419
												89.4976	43.4472
												138.942	61.1536
												35.0608	46.5264
												91.12	33.032
												104.786	20.54
												39.6656	62.4864
												299.75	132.134
												267.116	47.4088
												24.2024	37.8656
												119.636	85.7312
												21.156	40.5496
												37.572	95.392
												41.0736	229.798
												93.2544	87.1864
												67.7992	82.8176
												55.6936	90.4992
												34.2904	67.4296
												20.6784	20.9664
												21.2672	37.9728
												35.0568	20.904
												71.0024	92.772
												26.3	70.5536
												121.185	112.17
												59.7784	32.9208
												115.223	130.184
												96.8288	72.9352
												35.6448	215.742
												78.5032	92.6048
												33.2752	28.0816
												27.6216	118.519
												123.506	55.0256
												20.6344	40.964
												22.1656	60.6928
												179.445	99.8016
												102.039	27.2016
												107.404	31.6056
												68.2632	20.5408
												20.6344	29.6872
												38.3872	20.7968
												124.651	232.051
												190.193	72.4848
												54.4008	43.3
												25.1952	56.0336
												94.8296	53.7832
												26.6832	20.5392
												38.9856	24.3704
												31.4584	29.7992
												21.08	83.2688
												137.977	29.9896
												207.091	189.801
												75.64	40.6944
												226.673	182.389
												109.588	21.8656
												44.6456	106.286
												228.34	22.5128
												146.602	31.204
												127.421	260.962
												139.247	62.7472
												139.091	121.638
												27.884	36.8392
												59.0176	101.022
												44.0472	24.8448
												25.84	35.1056
												214.218	34.6984
												86.6288	63.7432
												35.852	84.0376
												32.3184	20.5336
												97.9336	22.4688
												41.4528	72.464
												332.816	42.8624
												35.8736	41.9208
												96.472	54.3696
												81.4072	20.8784
												43.9032	28.8856
												117.075	45.2864
												79.7576	60.7808
												59.4456	51.3176
												113.878	24.7176
												62.9336	78.2888
												149.541	36.8576
												127.875	27.316
												102.874	210.232
												20.8456	76.2888
												33.2648	32.8984
												22.3952	40.616
												45.1712	27.6968
												25.4552	21.7728
												65.8264	80.1064
												24.6512	299.048
												20.5592	20.5848
												28.8744	167.997
												94.2104	28.4088
												51.1688	162.736
												149.845	38.4712
												208	169.789
												33.3264	45.7368
												33.0288	23.1848
												63.6224	56.7432
												40.836	25.0728
												201.231	88.2184
												97.0944	144.996
												86.6256	22.1912
												44.6976	79.8976
												56.6976	58.4736
												40.8344	70.0096
												71.7896	67.1784
												37.4136	37.1088
												77.0504	38.4912
												75.3392	110.368
												23.3784	169.519
												20.7296	87.5704
												38.7888	77.156
												39.8512	57.664
												25.3248	29.1408
												33.9616	63.4128
												20.5392	32.1448
												28.6128	21.576
												50.4272	166.123
												43.8152	37.9136
												25.8856	178.11
												26.5088	218.979
												180.303	67.1648
												24.0648	55.6032
												49.4312	23.5792
												56.096	110.05
												77.172	33.7104
												87.9696	63.824
												36.7608	112.434
												51.6808	58.86
												29.0936	185.852
												137.009	43.1728
												29.2296	91.1128
												56.1984	35.9896
												62.276	22.1552
												27.9584	32.6256
												20.8832	28.5592
												45.336	40.2128
												67.7376	20.6424
												60.0024	60.4408
												123.418	126.244
												172.227	108.81
												26.2952	223.462
												131.968	78.6224
												35.9112	40.6712
												20.5928	49.6432
												90.0224	128.449
												66.6512	23.2152
												152.749	51.6992
												20.616	82.5568
												24.4728	52.08
												89.7376	172.053
												132.692	24.9856
												20.6944	131.048
												107.478	43.3648
												261.126	76.452
												198.969	131.538
												36.8272	119.306
												89.9608	78.3464
												38.8888	378.21
												365.38	23.1344
												196.527	39.04
												79.1072	81.4
												109.569	64.1688
												165.79	73.8088
												85.712	20.62
												46.4416	142.917
												25.748	116.715
												69.8848	146.622
												148.042	20.5344
												25.5536	288.996
												70.4	39.548
												116.902	131.695
												75.4528	53.664
												38.1848	24.7432
												24.7432	217.453
												289.757	39.0464
												145.966	101.026
												83.5312	117.055
												64.3752	20.5808
												42.0008	214.037
												26.7424	203.103
												53.7008	20.5336
												49.2376	43.4056
												75.5992	21.9632
												20.7096	52.808
												135.713	50.4696
												243.164	44.248
												41.3704	105.494
												70.9272	48.7056
												75.9224	321.459
												50.8744	45.2224
												161.556	156.657
												87.5104	39.3976
												62.4056	30.8688
												21.8536	52.1696
												35.8576	23.32
												54.916	73.6632
												339.614	103.003
												61.8176	34.8328
												20.5544	26.0824
												36.1352	20.5344
												26.0552	65.6664
												42.0016	160.853
												22.6624	282.299
												76.5944	42.516
												114.966	63.9456
												85.1624	20.5344
												457.304	448.125
												24.3368	20.5352
												123.489	51.0696
												33.0264	45.3352
												183.194	28.7576
												34.4832	20.8296
												89.012	90.2544
												133.638	176.273
												37.8776	105.938
												54.8448	37.6008
												240.136	61.4936
												32.8856	24.3528
												79.7648	72.5776
												192.1	20.536
												141.778	37.6248
												177.773	36.3856
												60.352	163.064
												39.3328	147.237
												39.7288	20.5528
												66.532	39.0208
												106.971	28.8176
												220.543	141.938
												37.2448	132.283
												50.1176	187.08
												73.3792	82.7464
												41.0792	113.455
												55.4088	67.9288
												118.638	56.188
												145.717	20.576
												387.176	23.4104
												38.5656	370.378
												398.339	144.934
												230.428	24.7952
												20.5512	24.1128
												141.617	27.6792
												235.07	36.4624
												490.26	33.0864
												130.696	45.896
												274.188	56.2368
												57.572	66.2296
												77.1232	82.4512
												62.3768	195.626
												70.1728	59.944
												46.7896	29.1512
												70.2496	59.756
												208.222	62.0456
												55.7984	55.1848
												169.942	108.072
												110.044	240.17
												45.5072	54.4568
												39.9984	20.5408
												238.432	167.324
												56.8224	59.3312
												35.8744	23.064
												136.51	103.27
												53.9552	36.6448
												43.6152	51.2128
												70.1584	357.37
												50.9848	96.0064
												68.0056	113.212
												133.07	70.7504
												37.7992	189.728
												165.124	26.7536
												61.6552	116.543
												31.3696	20.8976
												219.331	38.1304
												90.1376	108.144
												220.146	89.472
												59.9096	49.6296
												158.014	64.6024
												157.566	153.466
												61.2496	155.367
												61.2096	56.5552
												54.4064	21.8536
												81.5376	20.7384
												67.516	66.16
												45.5256	51.1072
												21.8448	148.821
												47.78	142.792
												107.975	35.5872
												127.773	63.8592
												167.481	24.2696
												179.098	58.7768
												20.6496	243.21
												68.2	60.7096
												66.604	52.9056
												100.958	108.361
												312.218	80.9616
												59.5552	144.71
												181.368	31.0872
												51.9592	26.6696
												27.0096	102.148
												40.568	30.9184
												165.71	20.556
												51.3688	92.0928
												111.085	50.6672
												22.4312	135.489
												115.595	152.182
												139.634	78.6344
												118.71	52.5584
												27.6128	137.981
												83.628	60.8928
												49.8072	79.9976
												78.6096	90.1672
												409	39.0032
												41.5592	66.3576
												20.6648	54.2408
												189.726	65.1456
												223.537	55.4792
												55.2328	74.1248
												244.39	48.9504
												193.094	50.8704
												32.0208	118.14
												20.544	45.6368
												33.1056	87.1968
												147.095	55.9184
												150.484	84.9424
												50.312	110.265
												41.8968	21.3328
												404.145	20.5824
												34.852	35.9024
												51.1152	145.45
												122.772	62.2112
												33.0176	25.7344
												122.03	115.294
												48.7432	98.0456
												114.227	62.9048
												35.6248	22.488
												20.6712	122.202
												273.563	27.7128
												94.8336	86.6064
												25.7008	27.2368
												29.4944	90.256
												158.763	54.812
												20.5496	26.524
												29.9432	27.0976
												62.7208	74.7864
												52.752	59.6904
												73.6368	28.8704
												292.197	26.1784
												76.6016	21.8888
												47.5712	53.3112
												22.972	62.1048
												132.743	23.3096
												97.7944	70.4648
												45.1792	117.195
												35.6672	40.2312
												24.0216	69.2984
												70.512	59.4832
												37.784	200.337
												127.131	20.54
												50.9864	30.8952
												74.2944	72.0464
												36.256	25.9568
												83.4216	52.6936
												20.5544	57.4768
												138.603	20.5944
												117.789	125.55
												34.4696	39.0368
												193.707	82.5472
												76.7472	43.3608
												123.331	22.0192
												35.9784	117.037
												31.2	76.2816
												42.8544	76.9216
												20.6496	25.9192
												51.1632	62.8384
												54.008	90.3928
												195.337	101.074
												108.92	55.1512
												89.716	73.5552
												30.7752	55.4984
												318.303	62.9336
												64.22	20.5416
												254.287	45.9256
												27.3	82.8072
												72.2	69.3352
												147.338	21.3832
												88.184	241.14
												23.384	30.508
												83.732	190.132
												33.6072	76.7384
												20.5416	151.23
												77.5592	47.9888
												217.189	28.7208
												75.2624	56.3864
												80.764	127.6
												141.806	269.58
												37.5392	216.534
												130.681	60.656
												20.6824	45.5624
												30.4168	53.2024
												76.3272	59.476
												79.3696	20.5352
												23.48	69.2864
												45.2512	128.613
												101.378	41.3384
												81.9864	77.2496
												69.6744	89.1672
												42.5688	20.5408
												274.871	33.76
												70.72	35.3728
												38.3952	209.889
												41.48	28.14
												63.5968	42.9016
												246.192	28.9584
												99.2112	67.628
												103.817	123.939
												125.218	35.3704
												122.338	33.8032
												79.308	146.623
												80.164	116.054
												40.9024	24.3096
												160.945	33.7888
												55.3032	82.4592
												225.528	58.2088
												183.076	74.3968
												110.293	26.6864
												43.3072	54.2448
												49.4912	24.364
												90.1272	22.028
												81.0472	25.1016
												132.847	31.0688
												95.32	73.7176
												20.6744	143.459
												90.7112	50.8928
												36.9296	34.9992
												67.7328	48.5144
												47.7744	128.712
												165.552	99.3784
												154.886	87.6736
												34.3152	58.196
												21.7296	60.752
												45.5936	97.4792
												92.4152	20.5416
												28.244	36.0784
												128.217	102.839
												69.7032	71.6784
												52.288	410.751
												186.998	32.5432
												51.4184	104.889
												166.034	29.3296
												39.4792	109.826
												68.0056	138.41
												20.5336	35.6368
												93.0952	82.2544
												91.4272	77.224
												157.488	20.5448
												252.732	49.676
												155.174	55.048
												181.546	124.28
												28.496	54.8672
												129.086	50.8456
												159.737	20.5416
												339.829	104.876
												53.1384	238.971
												45.7424	46.5528
												43.1856	78.9624
												71.52	131.89
												104.634	52.5344
												58.9328	238.238
[truncated: 8,000 more rows]

## Sheet: Fig. 2c
Time intervals between adjacent triggers [μs]	Beads_trial1	Cells trial1				Time segments for displaying frequency [μs]	Beads trial1	Cells trial1		Mean time intervals for beads trial1	Mean time intervals for cells trial1	x	Beads trial 1 (LeastAbsoluteResidualFit)	Cells trial 1 (LeastAbsoluteResidualFit)
	27.732	46.4496				0	0	0		0	0	0	920.6	944.2
	58.8352	51.4432				5	0	0		0	0	1	907.584	929.715
	194.665	172.532				10	0	0		0	0	2	894.751	915.452
	81.9008	57.86				15	0	0		0	0	3	882.1	901.408
	66.0784	20.5944				20	874	1310		21.9931	21.6462	4	869.628	887.579
	111.974	32.6544				25	604	649		27.4711	27.3952	5	857.332	873.963
	20.548	173.882				30	561	597		32.5905	32.5735	6	845.21	860.555
	66.3232	22.3064				35	560	547		37.5348	37.4642	7	833.26	847.354
	162.859	176.68				40	525	481		42.5047	42.4095	8	821.478	834.354
	177.029	20.5448				45	434	446		47.4194	47.4771	9	809.863	821.554
	143.746	47.8592				50	464	445		52.4954	52.3571	10	798.413	808.951
	84.7552	79.2592				55	378	388		57.4536	57.3443	11	787.124	796.541
	22.0568	65.4512				60	384	366		62.4293	62.3865	12	775.995	784.321
	102.06	110.207				65	326	375		67.4451	67.5416	13	765.023	772.288
	145.344	253.04				70	313	331		72.4357	72.4061	14	754.206	760.441
	26.156	231.598				75	309	286		77.588	77.4998	15	743.542	748.775
	132.678	44.0088				80	279	283		82.3453	82.3843	16	733.029	737.288
	22.8944	88.7992				85	313	222		87.3965	87.4152	17	722.665	725.977
	106.007	182.446				90	276	223		92.3443	92.3302	18	712.447	714.839
	138.822	42.0616				95	225	208		97.4695	97.2759	19	702.374	703.873
	154.21	145.499				100	196	192		102.646	102.464	20	692.443	693.075
	103.357	123.376				105	209	184		107.53	107.507	21	682.652	682.442
	31.2032	47.8376				110	193	168		112.596	112.45	22	673	671.973
	113.562	20.592				115	169	151		117.456	117.234	23	663.485	661.664
	31.0912	39.8064				120	170	163		122.354	122.37	24	654.104	651.513
	20.5536	56.088				125	173	130		127.553	127.393	25	644.855	641.518
	68.7184	177.552				130	148	134		132.575	132.235	26	635.737	631.677
	76.3904	23.3416				135	127	117		137.508	137.671	27	626.749	621.986
	39.3224	62.1416				140	128	102		142.473	142.412	28	617.887	612.444
	67.9264	29.5168				145	133	82		147.554	147.326	29	609.151	603.049
	147.324	20.6656				150	106	103		152.565	152.473	30	600.538	593.797
	202.023	20.748				155	113	86		157.59	157.733	31	592.047	584.688
	58.0672	61.1976				160	110	87		162.319	162.82	32	583.676	575.718
	140.539	76.1096				165	93	84		167.3	167.556	33	575.423	566.886
	208.358	42.6336				170	76	73		172.735	172.649	34	567.287	558.189
	112.969	268.687				175	50	81		177.552	177.436	35	559.266	549.626
	59.7624	49.7688				180	71	66		182.615	182.21	36	551.359	541.194
	65.4608	38.4856				185	62	72		187.887	187.475	37	543.563	532.892
	99.6232	52.6688				190	62	46		192.441	192.316	38	535.878	524.716
	70.0344	90.2784				195	52	47		197.605	197.644	39	528.301	516.667
	97.1752	212.074				200	58	53		202.475	202.61	40	520.831	508.74
	20.5344	172.723				205	36	41		207.589	207.338	41	513.467	500.936
	122.287	228.957				210	38	46		212.275	212.331	42	506.207	493.251
	32.9656	110.378				215	44	36		217.546	217.687	43	499.05	485.684
	104.83	66.4232				220	45	31		222.191	222.596	44	491.994	478.233
	123.808	94.1408				225	37	35		226.831	227.884	45	485.037	470.896
	28.0912	160.061				230	33	25		232.336	232.052	46	478.179	463.672
	36.8576	162.121				235	32	27		237.51	237.91	47	471.418	456.559
	59.424	41.12				240	33	35		242.726	242.217	48	464.753	449.555
	159.935	236.45				245	30	24		247.431	247.079	49	458.182	442.658
	334.646	89.1208				250	24	31		252.905	252.551	50	451.703	435.867
	52.7072	20.5392				255	19	20		257.313	257.528	51	445.317	429.181
	72.3464	29.7024				260	20	16		262.268	262.21	52	439.02	422.597
	20.616	38.0264				265	23	20		267.592	266.844	53	432.813	416.113
	112.9	126.698				270	13	21		272.596	272.029	54	426.693	409.73
	25.5648	37.0352				275	25	16		277.42	278.192	55	420.66	403.444
	24.8408	58.2544				280	10	16		282.705	283.079	56	414.713	397.255
	77.9392	56.8616				285	19	13		287.719	287.821	57	408.849	391.161
	97.3824	67.1944				290	13	14		292.634	292.229	58	403.068	385.16
	27.616	35.1392				295	22	11		297.638	297.788	59	397.369	379.251
	56.7736	142.006				300	17	7		302.192	302.744	60	391.751	373.433
	20.6624	22.7968				305	4	8		306.213	307.958	61	386.212	367.704
	98.932	65.544				310	12	14		311.556	312.827	62	380.751	362.063
	80.0624	95.8088				315	8	9		317.946	316.129	63	375.368	356.508
	206.902	22.0544				320	7	11		322.819	322.466	64	370.06	351.039
	22.2512	93.6992				325	6	3		328.083	327.217	65	364.828	345.654
	90.2512	94.0384				330	10	12		332.92	332.231	66	359.67	340.351
	53.2584	108.755				335	11	8		338.097	337.341	67	354.584	335.13
	253.835	37.4344				340	7	4		342.427	341.215	68	349.571	329.989
	119.081	142.698				345	3	7		348.594	347.759	69	344.628	324.926
	57.9552	174.803				350	6	1		353.223	351.946	70	339.755	319.941
	76.72	80.092				355	4	2		357.857	358.619	71	334.951	315.033
	306.903	65.9864				360	4	5		362.653	362.495	72	330.216	310.2
	20.656	95.3224				365	2	4		367.587	367.498	73	325.547	305.441
	69.0704	21.1496				370	3	8		373.055	371.271	74	320.944	300.756
	60.3552	49.6544				375	8	1		377.054	378.21	75	316.406	296.142
	40.7936	200.758				380	2	0		381.886	0	76	311.932	291.599
	105.087	74.3672				385	5	2		386.972	385.634	77	307.522	287.125
	201.739	200.339				390	2	2		393.099	392.443	78	303.174	282.72
	25.352	157.428				395	4	4		398.072	397.235	79	298.887	278.383
	125.908	84.5104				400	1	2		404.145	401.167	80	294.661	274.112
	287.136	43.708				405	3	1		408.608	409.662	81	290.495	269.907
	106.828	61.4448				410	1	3		412.715	411.701	82	286.387	265.766
	20.5352	40.404				415	1	1		419.619	416.405	83	282.338	261.689
	153.294	72.3512				420	0	1		0	423.669	84	278.346	257.675
	43.9456	63.3648				425	2	0		428.709	0	85	274.411	253.722
	329.072	63.2704				430	1	2		433.818	434.31	86	270.531	249.829
	75.7384	20.5344				435	2	3		436.489	437.468	87	266.706	245.997
	117.915	46.2888				440	1	2		440.272	441.646	88	262.935	242.223
	63.6664	44.072				445	0	1		0	448.125	89	259.217	238.507
	31.2	73.352				450	1	0		451.545	0	90	255.552	234.848
	33.776	86.5176				455	2	1		457.236	455.332	91	251.939	231.245
	106.608	74.1824				460	0	1		0	460.832	92	248.376	227.698
	513.277	29.316				465	1	2		468.634	467.351	93	244.865	224.204
	112.139	22.4064				470	1	1		472.027	473.663	94	241.402	220.765
	92.3544	438.136				475	0	2		0	476.918	95	237.989	217.378
	38.2272	134.654				480	0	1		0	480.45	96	234.624	214.043
	60.7424	20.6104				485	1	0		487.826	0	97	231.307	210.76
	96.8656	23.8072				490	4	0		491.555	0	98	228.036	207.526
	222.34	33.7016				495	0	2		0	495.713	99	224.812	204.343
	85.3216	47.6816				500	0	0		0	0	100	221.634	201.208
	98.9816	20.5384				505	0	0		0	0	101	218.5	198.121
	327.357	56.7624				510	1	1		513.277	512.608	102	215.411	195.082
	78.58	30.5104				515	2	0		518.799	0	103	212.365	192.089
	64.1128	20.5368				520	0	1		0	523.796	104	209.362	189.142
	55.8304	29.8688				525	1	0		527.794	0	105	206.402	186.24
	128.517	62.1784				530	1	3		531.941	532.97	106	203.484	183.383
	28.256	56.1064				535	1	0		536.152	0	107	200.607	180.57
	108.425	30.6848				540	1	0		540.441	0	108	197.77	177.8
	55.4	78.0928				545	0	0		0	0	109	194.974	175.072
	61.496	191.222				550	0	0		0	0	110	192.217	172.386
	33.0264	187.102				555	0	0		0	0	111	189.499	169.742
	47.8192	139.966				560	0	0		0	0	112	186.82	167.138
	67.34	20.5392				565	0	0		0	0	113	184.179	164.574
	72.6712	68.5816				570	0	0		0	0	114	181.574	162.049
	34.656	109.218				575	1	0		577.145	0	115	179.007	159.563
	59.9784	67.296				580	0	0		0	0	116	176.476	157.115
	319.512	47.9272				585	1	0		588.376	0	117	173.981	154.705
	181.422	115.73				590	0	0		0	0	118	171.521	152.331
	114.401	22.7464				595	0	0		0	0	119	169.096	149.994
	30.2648	27.3144				600	0	0		0	0	120	166.705	147.693
	83.0984	82.2512				605	0	0		0	0	121	164.348	145.428
	37.0976	46.336				610	0	0		0	0	122	162.024	143.197
	33.2088	65.532				615	1	0		618.692	0	123	159.733	141
	29.5656	72.6056				620	0	0		0	0	124	157.475	138.837
	112.943	28.604				625	0	0		0	0	125	155.248	136.707
	20.536	156.795				630	0	0		0	0	126	153.053	134.61
	129.462	141.653				635	0	0		0	0	127	150.889	132.544
	123.853	20.5504				640	1	0		641.918	0	128	148.756	130.511
	73.892	158.027				645	0	0		0	0	129	146.652	128.509
	39.5528	20.7216				650	0	0		0	0	130	144.579	126.537
	38.6056	20.5344				655	0	0		0	0	131	142.535	124.596
	84.744	101.085				660	0	0		0	0	132	140.519	122.685
	24.8088	65.8232				665	0	0		0	0	133	138.533	120.803
	34.14	73.6144				670	0	0		0	0	134	136.574	118.949
	53.5544	47.2752				675	0	0		0	0	135	134.643	117.125
	77.6152	73.2248				680	0	0		0	0	136	132.739	115.328
	63.5048	102.479				685	0	0		0	0	137	130.862	113.558
	39.3976	23.2416				690	0	0		0	0	138	129.012	111.816
	61.2	20.5424				695	0	0		0	0	139	127.188	110.101
	20.6752	20.5416				700	0	0				140	125.39	108.412
	192.058	187.31				705	0	0				141	123.617	106.749
	134.698	57.3176				710	0	0				142	121.869	105.111
	66	28.6296				715	0	0				143	120.146	103.499
	55.4864	20.544				720	0	0				144	118.447	101.911
	108.798	31.1096				725	0	0				145	116.772	100.347
	186.356	97.0448				730	0	0				146	115.121	98.8079
	80.42	61.2736				735	0	0				147	113.494	97.2921
	107.787	56.0208				740	0	0				148	111.889	95.7996
	67.1928	48.2376				745	0	0				149	110.307	94.3299
	156.234	20.6328				750	0	0				150	108.747	92.8828
	40.5488	33.9				755	0	0				151	107.21	91.4578
	26.68	37.58				760	0	0				152	105.694	90.0548
	92.3472	37.0448				765	0	0				153	104.199	88.6732
	31.4256	97.1496				770	0	0				154	102.726	87.3129
	31.6128	111.13				775	0	0				155	101.274	85.9734
	44.0424	27.876				780	0	0				156	99.8417	84.6545
	33.1288	23.032				785	0	0				157	98.43	83.3558
	109.134	43.1808				790	0	0				158	97.0383	82.077
	40.3512	35.0824				795	0	0				159	95.6663	80.8179
	53.1288	197.679				800	0	0				160	94.3136	79.578
	30.26	112.906				805	0	0				161	92.9801	78.3572
	174.582	36.1664				810	0	0				162	91.6655	77.1551
	362.055	72.344				815	0	0				163	90.3694	75.9715
	40.2248	77.7032				820	0	0				164	89.0917	74.806
	47.0296	74.6648				825	0	0				165	87.832	73.6584
	64.0912	20.7912				830	0	0				166	86.5901	72.5284
	42.6952	85.8048				835	0	0				167	85.3658	71.4157
	127.882	168.608				840	0	0				168	84.1588	70.3201
	121.379	82.2152				845	0	0				169	82.9689	69.2413
	23.7968	64.5432				850	0	0				170	81.7958	68.1791
	37.9416	48.124				855	0	0				171	80.6393	67.1332
	78.6448	39.1992				860	0	0				172	79.4991	66.1033
	21.4488	96.7808				865	0	0				173	78.375	65.0892
	119.186	40.5952				870	0	0				174	77.2669	64.0906
	219.087	102.174				875	0	0				175	76.1744	63.1074
	88.1208	36.2936				880	0	0				176	75.0974	62.1393
	64.5904	26.2672				885	1	0				177	74.0356	61.186
	37.604	31.276				890	0	0				178	72.9888	60.2473
	42.9672	22.5424				895	0	0				179	71.9568	59.3231
	170.103	65.3224				900	0	0				180	70.9394	58.413
	85.8056	79.5224				905	0	0				181	69.9364	57.5169
	82.456	238.878				910	0	0				182	68.9475	56.6345
	34.8488	133.58				915	0	0				183	67.9727	55.7656
	91.996	33.1568				920	0	0				184	67.0116	54.9101
	50.0168	34.4328				925	0	0				185	66.0641	54.0678
	60.452	61.208				930	0	0				186	65.13	53.2383
	112.353	21.06				935	0	0				187	64.2091	52.4216
	114.034	37.5952				940	0	0				188	63.3013	51.6174
	88.5016	22.1224				945	0	0				189	62.4063	50.8255
	153.553	159.458				950	0	0				190	61.5239	50.0458
	254.651	43.3992				955	0	0				191	60.654	49.278
	286.234	34.5904				960	0	0				192	59.7964	48.522
	51.1456	88.3584				965	0	0				193	58.9509	47.7777
	148.915	78.532				970	0	0				194	58.1174	47.0447
	27.6304	74.6848				975	0	0				195	57.2957	46.323
	37.2656	64.6584				980	0	0				196	56.4856	45.6123
	26.2552	73.7576				985	0	0				197	55.6869	44.9126
	66.704	42.6288				990	0	0				198	54.8996	44.2236
	114.383	85.3992				995	0	0				199	54.1233	43.5451
	50.712	28.312				1000	0	0				200	53.3581	42.8771
	48.5664	76.2592				1005	0	0				201	52.6037	42.2193
	171.149	44.7144				1010	0	0				202	51.8599	41.5716
	169.262	230.331				1015	0	0				203	51.1266	40.9339
	64.6904	55.9824				1020	0	0				204	50.4038	40.3059
	22.2128	83.0008				1025	0	0				205	49.6911	39.6876
	86.8544	58.584				1030	0	0				206	48.9885	39.0787
	104.574	28.1392				1035	0	0				207	48.2958	38.4792
	30.932	28.7376				1040	0	0				208	47.613	37.8889
	66.1008	20.5352				1045	0	0				209	46.9398	37.3076
	139.414	20.5408				1050	0	0				210	46.2761	36.7353
	168.356	99.8512				1055	0	0				211	45.6218	36.1717
	33.9072	77.5112				1060	0	0				212	44.9767	35.6168
	113.818	138.492				1065	0	0				213	44.3408	35.0704
	30.764	90.208				1070	0	0				214	43.7139	34.5324
	23.6368	115.469				1075	0	0				215	43.0958	34.0026
	22.2048	165.186				1080	0	0				216	42.4865	33.481
	62.1504	190.29				1085	0	0				217	41.8857	32.9674
	32.804	255.595				1090	0	0				218	41.2935	32.4616
	102.778	92.232				1095	0	0				219	40.7097	31.9636
	93.4032	55.6936				1100	0	0				220	40.1341	31.4733
	89.9864	88.8768				1105	0	0				221	39.5666	30.9904
	98.8264	40.1928				1110	0	0				222	39.0072	30.515
	92.2616	50.212				1115	0	0				223	38.4557	30.0469
	291.616	157.139				1120	0	0				224	37.9119	29.5859
	25.4224	28.0904				1125	0	0				225	37.3759	29.132
	38.2288	186.069				1130	0	0				226	36.8474	28.6851
	26.812	81.956				1135	0	0				227	36.3264	28.245
	140.17	20.5344				1140	0	0				228	35.8128	27.8117
	50.5176	66.2728				1145	0	0				229	35.3064	27.3851
	193.927	24.5344				1150	0	0				230	34.8072	26.965
	155.983	46.9464				1155	0	0				231	34.3151	26.5513
	122.61	91.2008				1160	0	0				232	33.8299	26.144
	142.162	52.5656				1165	0	0				233	33.3516	25.7429
	113.322	78.02				1170	0	0				234	32.88	25.348
	36.432	29.8584				1175	0	0				235	32.4151	24.9591
	278.389	270.524				1180	0	0				236	31.9568	24.5762
	23.0504	59.5224				1185	0	0				237	31.505	24.1992
	50.76	205.253				1190	0	0				238	31.0595	23.8279
	71.0488	230.696				1195	0	0				239	30.6204	23.4624
	85.7904	20.6736				1200	0	0				240	30.1874	23.1024
	42.5416	120.464				1205	0	0				241	29.7606	22.748
	96.3144	44.4184				1210	0	0				242	29.3398	22.399
	130.035	68.4256				1215	0	0				243	28.925	22.0554
	88.4328	70.1256				1220	0	0				244	28.516	21.7171
	45.832	78.3448				1225	0	0				245	28.1128	21.3839
	20.68	221.686				1230	0	0				246	27.7153	21.0558
	372.106	24.0048				1235	0	0				247	27.3235	20.7328
	114.57	22.8368				1240	0	0				248	26.9371	20.4148
	125.838	77.2136				1245	0	0				249	26.5563	20.1016
	85.808	157.718				1250	0	0				250	26.1808	19.7932
	96.3096	70.3696				1255	0	0				251	25.8106	19.4895
	104.56	75.6888				1260	0	0				252	25.4457	19.1906
	56.8752	25.3416				1265	0	0				253	25.0859	18.8961
	70.2008	53.8704				1270	0	0				254	24.7312	18.6063
	43.0352	22.9672				1275	0	0				255	24.3815	18.3208
	118.855	51.4672				1280	0	0				256	24.0368	18.0398
	73.5688	57.2104				1285	0	0				257	23.6969	17.763
	95.7504	55.1384				1290	0	0				258	23.3619	17.4905
	66.8512	197.945				1295	0	0				259	23.0316	17.2222
	66.2888	164.406				1300	0	0				260	22.7059	16.958
	106.683	98.1048				1305	0	0				261	22.3849	16.6978
	167.067	25.0696				1310	0	0				262	22.0684	16.4417
	95.236	61.956				1315	0	0				263	21.7563	16.1894
	182.613	335.582				1320	0	0				264	21.4487	15.9411
	172.489	47.7376				1325	0	0				265	21.1455	15.6965
	40.8424	124.086				1330	0	0				266	20.8465	15.4557
	147.471	31.6552				1335	0	0				267	20.5517	15.2186
	85.8488	105.914				1340	0	0				268	20.2612	14.9851
	48.8688	86.7648				1345	0	0				269	19.9747	14.7552
	123.628	43.6472				1350	0	0				270	19.6923	14.5289
	204.662	91.9184				1355	0	0				271	19.4138	14.306
	61.3344	144.386				1360	0	0				272	19.1393	14.0865
	20.5808	103.469				1365	0	0				273	18.8687	13.8704
	84.5864	34.4472				1370	0	0				274	18.6019	13.6576
	63.8264	20.768				1375	0	0				275	18.3389	13.4481
	134.81	122.154				1380	0	0				276	18.0796	13.2418
	59.9424	92.5712				1385	0	0				277	17.824	13.0386
	27.5576	60.7536				1390	0	0				278	17.572	12.8386
	20.6488	51.8376				1395	0	0				279	17.3235	12.6417
	55.5832	391.046				1400	0	0				280	17.0786	12.4477
	87.7104	84.2928				1405	0	0				281	16.8371	12.2568
	65.7456	160.396				1410	0	0				282	16.5991	12.0687
	85.6816	83.3368				1415	0	0				283	16.3644	11.8836
	112.173	24.9088				1420	0	0				284	16.133	11.7013
	77.1688	187.306				1425	0	0				285	15.9049	11.5218
	73.6008	22.4128				1430	0	0				286	15.68	11.345
	64.4872	25.32				1435	0	0				287	15.4583	11.171
	147.761	30.208				1440	0	0				288	15.2397	10.9996
	39.488	155.987				1445	0	0				289	15.0243	10.8308
	92.9024	33.1056				1450	0	0				290	14.8118	10.6647
	117.382	56.032				1455	0	0				291	14.6024	10.5011
	85.1576	26.0168				1460	0	0				292	14.3959	10.34
	215.131	106.438				1465	0	0				293	14.1924	10.1814
	59.2256	164.209				1470	0	0				294	13.9917	10.0252
	102.919	20.6072				1475	0	0				295	13.7939	9.87136
	27.436	34.1032				1480	0	0				296	13.5989	9.71993
	99.5512	20.5376				1485	0	0				297	13.4066	9.57081
	196.546	72.0688				1490	0	0				298	13.217	9.42398
	102.048	66.8336				1495	0	0				299	13.0301	9.27941
	89.8096	102.614				1500	0	0				300	12.8459	9.13705
	51.7752	225.946				1505	0	0				301	12.6643	8.99688
	38.756	44.9616				1510	0	0				302	12.4852	8.85886
	21.7624	89.1864				1515	0	0				303	12.3087	8.72295
	77.7272	56.552				1520	0	0				304	12.1347	8.58913
	297.033	40.1248				1525	0	0				305	11.9631	8.45737
	48.128	31.0704				1530	0	0				306	11.7939	8.32762
	139.899	76.6104				1535	0	0				307	11.6272	8.19987
	94.9256	56.4704				1540	0	0				308	11.4628	8.07407
	41.4128	165.832				1545	0	0				309	11.3007	7.95021
	50.588	29.0224				1550	0	0				310	11.1409	7.82824
	334.286	127.974				1555	0	0				311	10.9834	7.70815
	70.3144	85.3968				1560	0	0				312	10.8281	7.5899
	26.092	41.4816				1565	0	0				313	10.675	7.47346
	27.7264	204.313				1570	0	0				314	10.5241	7.35881
	20.5336	75.2744				1575	0	0				315	10.3753	7.24592
	176.747	23.6104				1580	0	0				316	10.2286	7.13476
	23.7288	20.5424				1585	0	0				317	10.084	7.0253
	182.582	39.1696				1590	0	0				318	9.94138	6.91752
	91.676	91.516				1595	0	0				319	9.80082	6.8114
	29.9488	62.3048				1600	0	0				320	9.66224	6.70691
	21.2024	63.8384				1605	0	0				321	9.52563	6.60402
	28.5272	103.062				1610	0	0				322	9.39094	6.5027
	31.5456	26.3216				1615	0	0				323	9.25816	6.40294
	49.2616	220.382				1620	0	0				324	9.12726	6.30472
	163.737	28.756				1625	0	0				325	8.99821	6.208
	45.7856	20.5376				1630	0	0				326	8.87098	6.11276
	141.738	68.2208				1635	0	0				327	8.74556	6.01898
	20.6648	259.994				1640	0	0				328	8.6219	5.92664
	45.1752	88.8608				1645	0	0				329	8.5	5.83572
	146.066	106.843				1650	0	0				330	8.37981	5.7462
	39.8568	68.496				1655	0	0				331	8.26133	5.65804
	31.8312	37.4496				1660	0	0				332	8.14452	5.57124
	103.774	49.9016				1665	0	0				333	8.02937	5.48577
	168.47	48.5552				1670	0	0				334	7.91584	5.40162
	137.046	71.2872				1675	0	0				335	7.80392	5.31875
	43.5848	23.7792				1680	0	0				336	7.69358	5.23715
	23.1056	94.6928				1685	0	0				337	7.5848	5.15681
	39.7296	132.539				1690	0	0				338	7.47755	5.0777
	104.958	172.786				1695	0	0				339	7.37183	4.9998
	86.28	27.2432				1700	0	0				340	7.2676	4.9231
	57.2688	87.856				1705	0	0				341	7.16484	4.84757
	47.3952	22.6376				1710	0	0				342	7.06353	4.77321
	50.2672	22.7304				1715	0	0				343	6.96366	4.69998
	73.9032	53.6832				1720	0	0				344	6.8652	4.62788
	310.238	70.916				1725	0	0				345	6.76814	4.55688
	34.1936	194.464				1730	0	0				346	6.67244	4.48697
	35.66	40.7928				1735	0	0				347	6.5781	4.41814
	86.7736	20.5424				1740	0	0				348	6.48509	4.35036
	40.2808	69.288				1745	0	0				349	6.3934	4.28362
	107.38	56.8744				1750	0	0				350	6.303	4.2179
	48.9152	27.7464				1755	0	0				351	6.21388	4.1532
	94.9072	284.385				1760	0	0				352	6.12602	4.08948
	160.917	66.7848				1765	0	0				353	6.03941	4.02674
	140.971	61.3824				1770	0	0				354	5.95401	3.96497
	375.653	27.1712				1775	0	0				355	5.86983	3.90414
	90.9432	31.5152				1780	0	0				356	5.78684	3.84425
	40.0312	176.767				1785	0	0				357	5.70502	3.78527
	75.9408	44.4248				1790	0	0				358	5.62435	3.7272
	25.6048	63.3904				1795	0	0				359	5.54483	3.67002
	147.595	47.8568				1800	0	0				360	5.46643	3.61372
	127.931	111.867				1805	0	0				361	5.38914	3.55828
	33.4304	28.0864				1810	0	0				362	5.31294	3.50369
	70.2384	23.4712				1815	0	0				363	5.23782	3.44994
	113.679	37.3672				1820	0	0				364	5.16376	3.39702
	20.6008	28.7952				1825	0	0				365	5.09075	3.3449
	107.247	100.482				1830	0	0				366	5.01877	3.29359
	99.5776	44.5424				1835	0	0				367	4.94781	3.24306
	44.9096	76.3472				1840	0	0				368	4.87786	3.19331
	48.3704	60.3232				1845	0	0				369	4.80889	3.14432
	33.496	126.114				1850	0	0				370	4.74089	3.09608
	303.815	73.2776				1855	0	0				371	4.67386	3.04859
	47.2856	52.8824				1860	0	0				372	4.60778	3.00182
	60.0712	178.774				1865	0	0				373	4.54263	2.95577
	25.1768	98.684				1870	0	0				374	4.4784	2.91042
	120.91	81.1792				1875	0	0				375	4.41508	2.86577
	48.7256	44.6792				1880	0	0				376	4.35265	2.82181
	90.5152	89.3008				1885	0	0				377	4.29111	2.77852
	20.5536	98.556				1890	0	0				378	4.23044	2.73589
	25.6976	37.9816				1895	0	0				379	4.17062	2.69392
	62.5432	121.706				1900	0	0				380	4.11166	2.65259
	31.7024	47.484				1905	0	0				381	4.05352	2.6119
	89.1784	127.805				1910	0	0				382	3.99621	2.57183
	39.8296	56.4768				1915	0	0				383	3.9397	2.53238
	54.1032	44.7216				1920	0	0				384	3.884	2.49353
	50.808	76.2648				1925	0	0				385	3.82908	2.45527
	266.47	20.5936				1930	0	0				386	3.77494	2.41761
	54.3016	81.7784				1935	0	0				387	3.72157	2.38052
	45.8296	22.7016				1940	0	0				388	3.66895	2.344
	167.635	230.216				1945	0	0				389	3.61707	2.30804
	55.2024	168.489				1950	0	0				390	3.56593	2.27263
	77.544	24.7				1955	0	0				391	3.51551	2.23777
	105.39	22.4664				1960	0	0				392	3.46581	2.20344
	115.4	144.064				1965	0	0				393	3.4168	2.16963
	45.4632	52.3632				1970	0	0				394	3.36849	2.13635
	44.0504	45.9296				1975	0	0				395	3.32087	2.10357
	97.388	37.0216				1980	0	0				396	3.27391	2.0713
	106.738	24.7488				1985	0	0				397	3.22762	2.03953
	92.7088	85.6672				1990	0	0				398	3.18199	2.00824
	30.6952	21.988				1995	0	0				399	3.137	1.97743
	102.862	50.644				2000	0	0				400	3.09264	1.94709
	263.727	20.5488				2005	0	0				401	3.04891	1.91722
	81.4776	75.5496				2010	0	0				402	3.00581	1.88781
	210.709	31.9088				2015	0	0				403	2.96331	1.85885
	55.072	144.786				2020	0	0				404	2.92141	1.83033
	63.3968	69.8256				2025	0	0				405	2.8801	1.80225
	38.8184	241.374				2030	0	0				406	2.83938	1.77461
	71.3656	24.2472				2035	0	0				407	2.79923	1.74738
	20.54	56.8272				2040	0	0				408	2.75965	1.72057
	67.9856	57.3256				2045	0	0				409	2.72064	1.69418
	36.0552	51.9192				2050	0	0				410	2.68217	1.66819
	286.74	96.8064				2055	0	0				411	2.64425	1.6426
	145.878	57.8448				2060	0	0				412	2.60686	1.6174
	80.4152	29.9664				2065	0	0				413	2.57	1.59258
	48.2648	82.3672				2070	0	0				414	2.53366	1.56815
	48.5136	34.3264				2075	0	0				415	2.49784	1.5441
	52.4272	20.5976				2080	0	0				416	2.46252	1.52041
	126.392	78.8792				2085	0	0				417	2.4277	1.49708
	83.212	100.747				2090	0	0				418	2.39338	1.47412
	42.4696	65.9048				2095	0	0				419	2.35954	1.4515
	38.7616	20.5392				2100	0	0				420	2.32618	1.42923
	29.5296	20.5376				2105	0	0				421	2.29329	1.40731
	74.3576	47.0744				2110	0	0				422	2.26086	1.38572
	75.2688	21.0096				2115	0	0				423	2.22889	1.36446
	42.1368	51.416				2120	0	0				424	2.19738	1.34353
	80.3304	67.0616				2125	0	0				425	2.16631	1.32292
	184.554	44.2616				2130	0	0				426	2.13568	1.30262
	109.89	73.5032				2135	0	0				427	2.10548	1.28264
	20.64	152.063				2140	0	0				428	2.07571	1.26296
	161.404	126.201				2145	0	0				429	2.04637	1.24358
	87.8552	264.414				2150	0	0				430	2.01743	1.22451
	40.168	24.216				2155	0	0				431	1.98891	1.20572
	34.1344	120.413				2160	0	0				432	1.96079	1.18722
	58.6568	50.6584				2165	0	0				433	1.93306	1.16901
	140.618	76.7112				2170	0	0				434	1.90573	1.15108
	146.315	29.6912				2175	0	0				435	1.87879	1.13342
	113.261	30.384				2180	0	0				436	1.85222	1.11603
	103.137	32.0384				2185	0	0				437	1.82603	1.09891
	79.1248	23.0336				2190	0	0				438	1.80021	1.08205
	114.806	32.6472				2195	0	0				439	1.77476	1.06545
	64.8368	126.644				2200	0	0				440	1.74967	1.04911
	167.627	71.5472				2205	0	0				441	1.72493	1.03301
	27.6688	36.6864				2210	0	0				442	1.70054	1.01716
	28.228	122.93				2215	0	0				443	1.6765	1.00156
	35.1816	80.4224				2220	0	0				444	1.65279	0.986194
	46.8296	41.2232				2225	0	0				445	1.62942	0.971065
	104.266	31.5656				2230	0	0				446	1.60638	0.956168
	78.2536	88.5096				2235	0	0				447	1.58367	0.941499
	89.36	124.649				2240	0	0				448	1.56128	0.927055
	32.176	56.0744				2245	0	0				449	1.5392	0.912833
	96.728	85.7512				2250	0	0				450	1.51744	0.898829
	20.5376	176.794				2255	0	0				451	1.49599	0.88504
	76.832	77.752				2260	0	0				452	1.47483	0.871463
	38.8408	140.94				2265	0	0				453	1.45398	0.858094
	27.32	65.9176				2270	0	0				454	1.43342	0.84493
	67.98	22.8648				2275	0	0				455	1.41316	0.831967
	35.3672	124.641				2280	0	0				456	1.39318	0.819204
	43.6112	47.7368				2285	0	0				457	1.37348	0.806637
	103.812	54.7432				2290	0	0				458	1.35406	0.794262
	35.1288	22.8952				2295	0	0				459	1.33491	0.782077
	180.61	20.5408				2300	0	0				460	1.31604	0.770079
	61.0168	102.442				2305	0	0				461	1.29743	0.758265
	40.884	45.8416				2310	0	0				462	1.27909	0.746633
	62.5072	140.736				2315	0	0				463	1.261	0.735178
	174.29	71.304				2320	0	0				464	1.24317	0.7239
	52.2936	20.5328				2325	0	0				465	1.22559	0.712795
	79.5432	29.2552				2330	0	0				466	1.20827	0.70186
	25.7408	76.032				2335	0	0				467	1.19118	0.691092
	41.8968	56.456				2340	0	0				468	1.17434	0.68049
	87.0232	80.952				2345	0	0				469	1.15774	0.670051
	311.211	100.913				2350	0	0				470	1.14137	0.659771
	161.322	39.9424				2355	0	0				471	1.12523	0.64965
	53.0632	100.585				2360	0	0				472	1.10932	0.639683
	28.004	41.4848				2365	0	0				473	1.09363	0.62987
	46.9312	95.5128				2370	0	0				474	1.07817	0.620207
	35.9728	40.9728				2375	0	0				475	1.06293	0.610692
	111.695	60.0832				2380	0	0				476	1.0479	0.601324
	59.4736	25.9384				2385	0	0				477	1.03308	0.592099
	129.744	60.4168				2390	0	0				478	1.01847	0.583015
	75.2064	24.7088				2395	0	0				479	1.00407	0.574071
	112.506	143.557				2400	0	0				480	0.989877	0.565264
	41.8152	48.0392				2405	0	0				481	0.975881	0.556592
	33.9784	20.5728				2410	0	0				482	0.962083	0.548054
	42.4216	66.4152				2415	0	0				483	0.94848	0.539646
	136.511	33.2952				2420	0	0				484	0.93507	0.531367
	94.8872	53.9704				2425	0	0				485	0.921849	0.523215
	31.1856	76.46				2430	0	0				486	0.908814	0.515189
	64.0992	192.142				2435	0	0				487	0.895965	0.507285
	142.441	29.0848				2440	0	0				488	0.883296	0.499503
	33.32	20.5984				2445	0	0				489	0.870807	0.49184
	106.901	301.163				2450	0	0				490	0.858495	0.484295
	76.3416	188.058				2455	0	0				491	0.846357	0.476865
	58.9168	208.442				2460	0	0				492	0.83439	0.469549
	24.5712	71.6752				2465	0	0				493	0.822592	0.462346
	109.691	43.1312				2470	0	0				494	0.810962	0.455253
	251.991	64.496				2475	0	0				495	0.799496	0.448269
	79.9056	20.5352				2480	0	0				496	0.788191	0.441392
	20.7048	67.8072				2485	0	0				497	0.777047	0.434621
	105.05	30.2088				2490	0	0				498	0.76606	0.427953
	49.2856	63.2712				2495	0	0				499	0.755229	0.421388
	117.654	122.027				2500						500	0.744551	0.414923
	44.0144	100.282										501	0.734023	0.408558
	37.7512	39.4728										502	0.723645	0.40229
	36.3304	47.8536										503	0.713413	0.396118
	28.9064	211.842										504	0.703326	0.390042
	62.8408	20.6256										505	0.693382	0.384058
	38.6672	37.6048										506	0.683578	0.378166
	70.0144	204.209										507	0.673913	0.372365
	61.124	26.0504										508	0.664384	0.366652
	71.5688	34.8648										509	0.654991	0.361027
	57.0112	74.664										510	0.64573	0.355489
	57.0544	53.192										511	0.6366	0.350035
	26.116	52.44										512	0.627599	0.344665
	44.0816	48.9984										513	0.618725	0.339378
	152.872	82.8816										514	0.609977	0.334171
	173.81	20.5984										515	0.601352	0.329045
	32.156	171.59										516	0.59285	0.323997
	65.1456	80.4248										517	0.584467	0.319026
	50.4192	20.6576										518	0.576204	0.314132
	188.903	20.5616										519	0.568057	0.309313
	31.8664	21.4648										520	0.560025	0.304568
	22.8656	128.636										521	0.552106	0.299895
	125.782	52.3288										522	0.5443	0.295295
	54.5512	20.5416										523	0.536604	0.290764
	24.4312	146.733										524	0.529017	0.286304
	20.8216	54.4184										525	0.521537	0.281912
	102.884	31.4904										526	0.514163	0.277587
	41.3736	28.2824										527	0.506893	0.273328
	23.5224	92.548										528	0.499726	0.269135
	117.377	61.4344										529	0.492661	0.265006
	39.7504	47.3728										530	0.485695	0.260941
	246.582	243.944										531	0.478828	0.256938
	80.9272	43.1464										532	0.472058	0.252996
	22.9776	150.315										533	0.465383	0.249115
	49.1456	53.1016										534	0.458803	0.245293
	149.675	34.6824										535	0.452316	0.24153
	51.4624	20.5352										536	0.445921	0.237825
	35.88	26.4976										537	0.439616	0.234176
	160.616	108.866										538	0.4334	0.230584
	29.7432	73.9488										539	0.427272	0.227046
	31.4376	67.5072										540	0.421231	0.223563
	95.7776	20.5448										541	0.415275	0.220133
	94.7008	37.9272										542	0.409403	0.216756
	314.057	136.038										543	0.403615	0.213431
	108.537	20.6224										544	0.397908	0.210157
	21.308	210.67										545	0.392282	0.206933
	35.3384	47.1416										546	0.386735	0.203758
	113.288	331.78										547	0.381267	0.200632
	34.4136	401.166										548	0.375877	0.197554
	35.0544	88.744										549	0.370562	0.194524
	71.8016	20.5504										550	0.365323	0.191539
	223.09	32.1176										551	0.360157	0.188601
	120.99	84.3712										552	0.355065	0.185708
	184.738	29.848										553	0.350045	0.182859
	70.8776	27.752										554	0.345095	0.180053
	235.26	185.238										555	0.340216	0.177291
	78.832	62.8464										556	0.335406	0.174571
	94.8392	84.1336										557	0.330663	0.171893
	43.2344	20.7344										558	0.325988	0.169256
	65.3664	102.995										559	0.321379	0.16666
	66.5312	31.5456										560	0.316835	0.164103
	39.684	33.7416										561	0.312355	0.161585
	40.8368	31.0976										562	0.307939	0.159106
	57.4824	210.682										563	0.303585	0.156666
	143.891	39.2112										564	0.299292	0.154262
	244.757	55.352										565	0.295061	0.151896
	311.218	336.643										566	0.290889	0.149565
	166.755	81.8336										567	0.286776	0.147271
	60.5536	211.513										568	0.282721	0.145012
	22.4064	123.909										569	0.278724	0.142787
	26.5752	46.1624										570	0.274783	0.140596
	90.6432	109.866										571	0.270898	0.138439
	192.689	69.752										572	0.267067	0.136316
	179.099	89.9808										573	0.263291	0.134224
	44.1904	20.5472										574	0.259569	0.132165
	37.7664	28.2208										575	0.255899	0.130138
	171.929	157.312										576	0.25228	0.128141
	166.006	69.1248										577	0.248713	0.126175
	151.918	204.764										578	0.245197	0.12424
	74.256	45.8888										579	0.24173	0.122334
	20.792	103.441										580	0.238312	0.120457
	26.3528	37.4144										581	0.234943	0.118609
	122.904	131.151										582	0.231621	0.11679
	39.6488	153.842										583	0.228346	0.114998
	86.316	71.2208										584	0.225117	0.113234
	29.6032	164.298										585	0.221934	0.111497
	124.831	154.075										586	0.218796	0.109786
	76.592	82.8096										587	0.215703	0.108102
	135.034	180.024										588	0.212653	0.106443
	87.1064	31.7256										589	0.209646	0.10481
	43.5416	20.548										590	0.206682	0.103203
	48.0408	181.01										591	0.20376	0.101619
	25.4064	27.6544										592	0.200879	0.10006
	94.328	59.0472										593	0.198038	0.0985253
	74.6648	122.536										594	0.195238	0.0970138
	33.0904	119.057										595	0.192478	0.0955255
	140.419	20.5408										596	0.189756	0.09406
	30.74	127.827										597	0.187073	0.0926171
	204.781	73.6504										598	0.184428	0.0911962
	154.634	103.471										599	0.181821	0.0897972
	226.319	206.056										600	0.17925	0.0884196
	107.868	254.99										601	0.176715	0.0870631
	28.0192	21.9912										602	0.174217	0.0857275
	66.4472	37.4976										603	0.171754	0.0844123
	173.827	34.6656										604	0.169325	0.0831173
	34.7672	25.956										605	0.166931	0.0818422
	98.6248	69.3088										606	0.164571	0.0805867
	49.2672	265.134										607	0.162244	0.0793504
	40.3544	245.337										608	0.15995	0.0781331
	33.6112	80.9664										609	0.157688	0.0769344
	80.732	20.5408										610	0.155459	0.0757542
	32.2512	44.5944										611	0.153261	0.074592
	99.8896	74.6856										612	0.151094	0.0734477
	83.4112	25.3952										613	0.148957	0.0723209
	53.0256	202.25										614	0.146851	0.0712114
	53.3264	100.55										615	0.144775	0.070119
	62.1584	34.8104										616	0.142728	0.0690433
	46.7448	35.9552										617	0.14071	0.0679841
	65.8544	23.7536										618	0.13872	0.0669411
	37.9864	121.938										619	0.136759	0.0659142
	113.368	21.0472										620	0.134825	0.064903
	211.867	111.681										621	0.132919	0.0639073
	23.4528	108.495										622	0.13104	0.0629269
	59.616	163.09										623	0.129187	0.0619615
	260.769	140.334										624	0.12736	0.0610109
	51.3128	85.1192										625	0.12556	0.060075
	32.0888	30.9184										626	0.123784	0.0591534
	54.3288	204.889										627	0.122034	0.0582459
	78	46.452										628	0.120309	0.0573523
	44.8856	131.101										629	0.118608	0.0564725
	210.41	226.648										630	0.116931	0.0556061
	129.679	37.948										631	0.115277	0.0547531
	29.4128	60.4744										632	0.113647	0.0539131
	27.1632	20.5376										633	0.112041	0.053086
	46.5768	46.3992										634	0.110456	0.0522716
	270.142	30.6016										635	0.108895	0.0514697
	86.9784	166.864										636	0.107355	0.0506801
	158.786	112.715										637	0.105837	0.0499026
	96.8056	91.0712										638	0.104341	0.049137
	26.7856	197.832										639	0.102865	0.0483832
	20.6072	146.47										640	0.101411	0.047641
	30.672	20.5336										641	0.0999771	0.0469101
	67.292	20.5408										642	0.0985635	0.0461905
	34.0496	61.7448										643	0.0971699	0.0454818
	81.3424	37.4752										644	0.095796	0.0447841
	131.046	46.8784										645	0.0944415	0.0440971
	112.382	159.035										646	0.0931062	0.0434206
	231.174	23.3064										647	0.0917898	0.0427545
	57.7336	40.4864										648	0.090492	0.0420985
	33.1776	28.4992										649	0.0892125	0.0414527
	109.032	48.436										650	0.0879511	0.0408168
	20.6176	140.558										651	0.0867075	0.0401906
	28.1848	24.4216										652	0.0854816	0.039574
	25.704	175.49										653	0.0842729	0.0389669
	26.3568	57.0536										654	0.0830814	0.0383691
	117.834	64.0512										655	0.0819067	0.0377805
	27.2184	37.22										656	0.0807486	0.0372009
	89.0192	49.2928										657	0.0796069	0.0366302
	23.1976	79.0568										658	0.0784813	0.0360683
	88.4384	61.1688										659	0.0773717	0.0355149
	97.2416	164.13										660	0.0762777	0.0349701
	98.5808	130.114										661	0.0751992	0.0344336
	237.915	20.792										662	0.074136	0.0339054
	49.7416	103.001										663	0.0730878	0.0333852
	21.1224	144.089										664	0.0720544	0.0328731
	76.4032	90.8064										665	0.0710356	0.0323687
	99.2224	44.2792										666	0.0700312	0.0318722
	74.092	26.6376										667	0.069041	0.0313832
	89.0424	46.9648										668	0.0680648	0.0309018
	22.6744	31.4448										669	0.0671025	0.0304277
	83.0136	154.55										670	0.0661537	0.0299609
	198.703	134.848										671	0.0652184	0.0295013
	85.6944	33.9592										672	0.0642962	0.0290487
	107.73	86.42										673	0.0633871	0.028603
	20.5368	97.5344										674	0.0624909	0.0281642
	246.304	64.864										675	0.0616073	0.0277322
	143.855	41.48										676	0.0607363	0.0273067
	47.7328	58.1496										677	0.0598775	0.0268878
	25.2648	63.3936										678	0.0590309	0.0264753
	23.3272	20.5688										679	0.0581962	0.0260692
	21.344	162.874										680	0.0573734	0.0256692
	92.364	82.1952										681	0.0565622	0.0252754
	50.5216	117.926										682	0.0557625	0.0248877
	187.937	40.1288										683	0.054974	0.0245059
	68.2824	321.797										684	0.0541967	0.0241299
	312.539	54.632										685	0.0534305	0.0237598
	94.7432	65.2872										686	0.052675	0.0233953
	49.3312	162.898										687	0.0519302	0.0230363
	22.6816	64										688	0.051196	0.0226829
	74.044	438.663										689	0.0504721	0.022335
	92.2376	22.5816										690	0.0497585	0.0219923
	21.4176	101.361										691	0.0490549	0.0216549
	52.5032	23.2376										692	0.0483613	0.0213227
	35.7288	22.6152										693	0.0476776	0.0209956
	144.234	163.889										694	0.0470034	0.0206735
	133.766	140.401										695	0.0463389	0.0203564
	131.733	40.4768										696	0.0456837	0.0200441
	28.2768	78.4832										697	0.0450377	0.0197366
	32.7048	41.0184										698	0.044401	0.0194338
	102.336	20.7216										699	0.0437732	0.0191357
	77.4608	95.6528										700	0.0431543	0.0188421
	285.698	37.54
	51.0936	86.8312
	50.3264	28.088
	40.6632	75.2976
	40.4888	70.4072
	86.7128	50.0952
	40.984	46.0352
	95.9512	29.5352
	29.44	21.9688
	86.9368	78.6568
	65.8472	21.9496
	90.2424	47.28
	142.559	80.3456
	211.69	28.2736
	36.7904	20.5416
	72.1192	116.945
	64.1768	35.3368
	56.548	54.3856
	78.2552	34.0888
	25.0688	241.301
	56.036	33.5584
	287.924	61.5952
	103.388	33.1672
	65.8488	164.34
	141.974	40.7384
	83.0576	161.211
	52.0072	209.611
	70.0136	68.3056
	165.019	194.461
	85.1968	33.8176
	54.748	135.686
	20.7032	28.5256
	72.6728	70.416
	91.168	48.0056
	93.7112	163.614
	243.242	197.194
	89.6496	44.376
	30.28	172.874
	96.4856	166.994
	211.658	27.032
	67.2504	252.966
	69.3336	123.775
	183.126	50.5456
	75.1832	113.774
	36.5256	278.726
	100.434	124.211
	20.6568	20.5616
	30.34	64.7744
	104.867	183.683
	123.293	20.6064
	82.1328	132.031
	43.3776	101.328
	399.51	29.072
	48.6256	92.0032
	102.886	82.8264
	78.5336	105.354
	69.5432	51.76
	90.616	49.6408
	23.44	122.813
	42.9344	140.989
	151.797	315.026
	176.06	27.7416
	28.496	54.9816
	41.468	82.4256
	142.17	21.3208
	25.3408	94.9368
	24.0664	20.5856
	69.1912	20.5456
	51.6528	30.304
	52.592	42.6704
	83.9328	89.4912
	81.8456	213.281
	66.5672	181.244
	30.0976	33.2784
	173.237	118.64
	93.868	22.784
	65.3616	65.8112
	23.3568	76.608
	93.8632	21.5448
	81.92	48.7256
	83.1488	95.5648
	68.048	126.063
	38.9832	21.0704
	69.9368	28.9448
	32.3696	23.8384
	128.656	55.4176
	180.633	36.8608
	88.9616	32.6248
	112.412	175.923
	49.5536	38.98
	53.636	135.036
	67.9408	28.0184
	53.9288	198.221
	38.4528	74.5176
	39.3232	46.9232
	103.093	110.92
	79.016	100.732
	153.658	84.3184
	79.0312	34.7552
	21.5344	37.1608
	31.4168	24.3888
	119.345	115.41
	224.034	289.401
	26.0296	213.95
	106.794	55.0872
	83.9728	20.6016
	52.652	186.999
	27.1688	80.536
	68.2264	43.348
	34.28	78.3816
	25.7712	50.2312
	71.2624	77.9872
	95.8416	110.001
	25.8168	20.6024
	354.267	95.7176
	30.4328	39.2664
	21.1648	97.7704
	23.2168	69.5824
	60.9736	111.407
	27.7712	37.9184
	23.4368	79.5064
	132.315	21.7888
	42.7464	83.1432
	40.4152	30.596
	50.8704	93.1816
	73.76	151.114
	22.3912	80.0056
	116.106	184.434
	183.377	57.532
	110.493	46.9008
	37.6152	65.26
	35.6336	23.3248
	63.1816	164.468
	200.626	130.635
	59.904	21.808
	20.544	48.724
	28.5328	139.969
	39.6584	142.122
	81.0552	112.882
	55.3176	114.178
	20.6264	20.5376
	29.3784	77.4464
	74.9808	79.9496
	239.502	33.6376
	22.4712	74.3288
	65.6256	20.8624
	27.5264	139.469
	136.914	189.398
	79.8224	37.8512
	159.681	62.1472
	29.6504	25.704
	53.2952	86.1376
	87.6456	107.11
	159.966	120.567
	189.156	91.68
	92.0024	24.9928
	113.686	54.8584
	46.2136	21.5032
	39.1792	123.599
	296.632	87.6624
	22.8248	100.922
	74.6648	86.7088
	43.4232	42.5584
	69.2712	29.9944
	24.924	88.424
	66.2032	23.4128
	20.6736	29.9264
	36.0648	46.5832
	124.738	104.311
	73.336	28.3672
	40.0208	22.8968
	114.391	214.671
	41.852	127.101
	21.4024	34.8056
	20.5848	101.866
	44.548	58.496
	106.77	121.582
	97.0464	41.6736
	260.259	42.4
	43.6848	83.9272
	39.2528	76.8744
	54.2872	34.28
	39.2104	74.6888
	35.5768	183.642
	50.1032	36.2096
	92.8128	42.2936
	196.378	84.0168
	36.9224	31.6056
	34.724	48.7112
	40.5152	136.703
	76.9576	29.3648
	21.208	106.042
	194.436	68.9816
	122.263	163.448
	39.3024	23.6464
	53.9936	37.5248
	156.083	185.316
	427.596	65.7608
	146.51	139.542
	66.836	244.129
	41.8264	25.2688
	120.814	46.6136
	110.248	152.187
	69.0048	21.7976
	55.3176	51.6512
	68.2456	20.6104
	42.8944	78.9832
	81.6032	23.8336
	30.4	32.4088
	41.976	41.2728
	47.2216	134.161
	34.1224	81.8144
	169.646	33.1816
	160.643	137.166
	37.5808	114.298
	123.28	121.688
	28.2664	272.062
	151.172	44.2416
	111.209	42.5504
	23.4464	31.612
	139.886	141.389
	43.4792	94.1808
	140.813	20.5416
	78.6032	78.8072
	63.2576	58.8648
	69.252	47.2032
	353.022	65.8352
	78.2608	51.9712
	238.822	64.7216
	20.584	103.801
	36.4744	46.4744
	39.728	100.005
	129.546	71.68
	45.2336	48.8496
	53.6576	368.762
	20.688	33.4912
	112.418	34.732
	62.4744	90.5032
	69.4704	30.068
	49.9312	102.627
	138.021	46.6152
	194.227	24.2144
	55.1776	187.718
	25.3192	20.5384
	233.456	20.548
	81.1808	33.0896
	248.341	254.914
	26.6864	52.7288
	36.0176	57.1544
	90.7744	43.276
	52.2472	61.5088
	40.0056	145.969
	20.9776	104.55
	20.6392	21.8848
	87.0912	158.971
	26.7512	20.5752
	20.5376	251.931
	58.8216	34.208
	24.912	317.035
	66.4592	154.022
	159.659	27.3
	97.6368	28.8576
	84.6128	254.309
	31.7256	47.3968
	26.7512	28.6624
	133.864	124.977
	44.0544	44.8928
	39.4456	61.6944
	140.086	25.4776
	76.8704	29.244
	20.5448	32.4128
	38.6064	24.7904
	132.754	85.0128
	66.7376	32.5128
	34.0704	20.544
	159.125	45.0024
	262.062	100.118
	44.284	117.087
	90.2472	43.44
	45.8216	25.2184
	69.0664	24.4848
	86.9232	111.344
	52.7216	121.271
	97.8376	79.9544
	188.911	93.3368
	34.328	134.286
	76.296	38.0992
	27.8784	42.7816
	128.038	186.958
	179	105.259
	65.2488	150.738
	59.6504	270.154
	86.616	66.7936
	89.1112	39.3792
	87.9984	89.7976
	172.664	46.2464
	40.5224	38.7688
	25.8512	116.835
	77.5136	67.3072
	43.7984	92.6456
	154.202	94.6216
	178.463	398.148
	126.505	111.186
	22.936	60.3088
	59.02	32.14
	122.95	93.1088
	206.81	20.564
	114.777	61.9336
	44.4072	41.8792
	30.8448	20.54
	246.674	20.5696
	74.9248	20.5408
	23.1568	47.2624
	34.5592	32.8832
	56.628	187.962
	197.233	218.323
	302.649	39.532
	65.636	31.0392
	38.252	66.8496
	141.597	49.1656
	79.284	38.5984
	20.6184	31.1264
	21.4768	37.6744
	249.668	65.7376
	140.046	78.1088
	25.0104	80.2536
	78.5224	20.5544
	44.8576	91.8216
	62.748	203.958
	47.4008	39.7384
	54.1344	210.614
	78.784	165.295
	22.3304	20.984
	93.9288	21.392
	79.6888	186.4
	60.592	155.503
	20.9792	61.744
	65.2872	33.2904
	20.5424	105.849
	37.1264	98.26
	92.9752	37.9008
	46.3072	74.4592
	25.8384	53.2232
	106.784	51.7656
	56.4568	128.787
	86.6504	455.332
	25.6168	36.7608
	152.865	20.5456
	218.804	30.5928
	71.8624	26.4472
	20.5416	90.0936
	127.155	28.7872
	38.112	161.698
	25.0552	200.89
	47.3776	130.69
	76.976	76.9496
	46.8984	36.5728
	132.552	253.71
	79.488	54.0736
	161.184	21.3704
	53.376	90.3472
	61.3272	187.272
	144.502	58.0488
	20.8896	49.4016
	47.9568	143.104
	30.3664	229.425
	104.806	222.366
	227.938	111.985
	319.507	52.54
	102.074	40.9736
	92.8328	31.3296
	117.65	52.0416
	44.0592	126.309
	211.358	178.712
	83.3776	180.45
	195.917	20.5472
	55.976	73.2664
	117.538	41.8984
	248.895	77.7008
	135.583	21.904
	22.8864	66.9856
	53.2056	43.628
	166.25	126.299
	20.5448	323.847
	130.861	283.874
	65.056	52.02
	28.2776	27.8728
	33.5144	114.038
	142.01	169.048
	97.5008	151.878
	70.3376	59.208
	203.454	96.824
	186.877	20.9232
	125.717	20.5472
	119.988	23.0864
	30.6952	37.0824
	60.8128	141.74
	71.0984	48.2584
	149.726	50.5976
	45.0576	79.0744
	166.978	53.5176
	85.6264	154.162
	46.3888	53.6176
	38.964	112.101
	51.54	40.5904
	29.3768	74.1784
	141.652	247.205
	158.749	38.3968
	28.2856	121.485
	20.564	98.4248
	29.048	27.3264
	27.6432	79.9136
	88.6288	152.753
	38.136	39.1272
	113.838	45.1672
	122.427	124.283
	28.7056	63.0056
	154.91	92.9256
	39.8104	149.494
	48.4104	93.0416
	21.6896	20.5808
	42.3552	34.1112
	40.8408	23.08
	95.064	199.675
	131.974	66.9208
	22.3816	36.9648
	25.7552	127.649
	76.9288	24.0696
	41.54	57.48
	62.2704	29.5528
	105.542	69.2968
	74.0832	46.76
	147.998	23.5648
	61.9712	22.8896
	247.809	45.5968
	230.878	20.5384
	31.4368	28.02
	50.1648	27.3184
	193.236	111.173
	46.5992	185.985
	93.7848	52.3848
	21.2352	75.6672
	28.6624	44.36
	96.4032	24.416
	86.6768	110.167
	21.0904	27.9216
	45.2216	51.648
	131.93	29.6568
	21.896	79.5296
	44.2752	242.715
	113.739	78.5312
	160.214	20.5656
	22.4696	59.4824
	305.929	83.2768
	148.923	50.7792
	42.024	240.561
	163.675	92.0968
	53.2464	257.929
	56.3416	160.169
	20.692	47.4528
	152.895	181.444
	81.1688	165.179
	111.441	69.8424
	105.84	196.909
	42.7168	35.0432
	78.3008	73.38
	57.6632	115.914
	25.0848	184.588
	141.551	27.3408
	20.5384	296.862
	28.5408	128.715
	144.617	32.8536
	28.7688	238.269
	24.1456	84.6208
	59.7432	121.053
	57.0352	164.35
	127.672	45.348
	26.364	31.2568
	32.5136	91.0352
	20.6808	52.2104
	89.7592	120.43
	32.7272	45.336
	33.6032	50.3488
	60.364	22.5072
	59.4312	47.6464
	58.612	39.1232
	147.998	30.604
	63.7648	66.7288
	20.5536	55.412
	199.105	219.182
	116.466	60.0472
	36.5352	141.77
	139.496	43.904
	125.298	35.8272
	55.1368	137.214
	176.474	30.2248
	27.6216	24.3368
	50.264	61.5184
	88.2568	40.1016
	69.3808	37.8992
	143.073	38.4992
	69.0504	48.4944
	88.7376	73.9976
	24.2248	78.5456
	100.846	31.0408
	127.61	82.1528
	86.9696	195.868
	72.7144	246.31
	29.104	20.5664
	158.545	21.9128
	51.0104	36.6408
	150.617	52.3008
	65.428	37.72
	188.658	33.7624
	20.5616	63.188
	105.148	32.2608
	144.202	40.0312
	182.679	78.9504
	156.876	74.6488
	97.3952	55.0856
	93.1888	54.192
	83.0176	227.097
	37.5696	178.524
	30.9808	57.356
	184.024	68.8576
	29.6576	45.648
	77.664	21.268
	70.1856	57.5584
	55.8144	68.8
	44.4336	30.7096
	43.9448	237.281
	65.352	22.6848
	36.0944	98.4312
	35.2104	24.2568
	78.0632	44.9592
	32.1216	97.7712
	123.146	122.205
	87.1688	140.146
	51.9792	188.412
	21.9648	57.4272
	20.5936	33.7448
	200.498	33.2864
	105.644	20.5416
	52.1848	120.82
	49.2864	126.93
	133.71	51.5848
	65.7304	94.9104
	57.0336	25.752
	369.794	245.932
	77.5736	96.2016
	89.3888	20.5344
	342.514	150.002
	40.688	112.322
	199.079	218.69
	132.634	120.03
	27.7928	112.266
	195.228	75.1224
	123.22	20.5712
	59.7568	34.5968
	36.2872	34.488
	44.4856	20.5464
	22.2496	137.376
	252.153	29.3768
	38.2848	105.773
	71.9352	29.4704
	82.8656	81.076
	53.2192	26.968
	121.67	44.4824
	89.848	23.8744
	109.574	254.542
	52.6584	23.2784
	50.9944	279.544
	39.144	51.4688
	103.046	75.5584
	90.8368	150.403
	108.573	41.4872
	42.448	27.6368
	119.796	119.021
	24.1456	34.2416
	25.8864	83.668
	80.5144	134.794
	43.0992	76.9888
	49.0616	169.979
	97.976	100.262
	86.0336	34.4304
	42.8976	20.5384
	39.8152	20.7624
	51.1176	81.7944
	56.7872	286.932
	23.8816	66.3104
	21.3072	56.8632
	106.622	45.492
	33.7384	228.402
	41.3032	133.068
	126.948	201.298
	61.6448	62.4488
	26.648	85.7104
	60.0792	42.1344
	291.667	208.011
	133.59	67.8632
	25.68	20.54
	230.411	68.1848
	45.0224	48.2056
	76.3104	20.932
	35.3856	75.1056
	89.1704	35.2632
	99.7736	237.793
	117.074	94.804
	28.9624	219.247
	202.39	61.5048
	52.888	42.4088
	68.7856	102.465
	87.3504	26.7864
	23.4528	71.1248
	55.928	50.832
	20.5816	20.6152
	111.31	25.6584
	23.2752	24.9336
	29.828	120.876
	93.2328	42.9104
	63.88	42.456
	35.5128	20.5424
	163.588	68.2464
	61.0192	55.1024
	137.048	85.7304
	62.6464	80.9968
	102.154	80.8504
	45.82	61.0408
	70.2472	116.047
	69.3096	36.1512
	49.3	89.1464
	58.7512	20.5488
	35.8264	31.7976
	33.9624	30.6272
	168.979	57.42
	25.8	115.56
	22.5712	37.3352
	51.8344	51.3912
	134.781	67.7792
	21.4072	197.475
	56.1504	65.5616
	103.716	36.1296
	138.716	48.4696
	62.2528	22.2176
	119.854	236.801
	21.3408	23.8968
	87.5224	69.7168
	246.86	20.6464
	51.0976	42.756
	266.909	33.6408
	144.979	20.6864
	70.228	38.0576
	40.2256	41.1824
	68.4936	25.4088
	31.4264	28.9568
	54.5232	125.646
	120.874	191.806
	59.4224	33.4344
	50.6768	127.207
	58.0752	123.538
	225.246	45.8504
	191.093	213.45
	158.026	20.5968
	203.054	50.0784
	39.608	50.2544
	32.1256	29.172
	41.7448	49.0312
	34.3352	20.532
	72.7472	47.3416
	41.2904	101.202
	29.028	81.988
	63.4728	246.082
	115.064	82.9952
	26.6424	32.4888
	73.5576	93.0152
	28.5904	112.485
	42.3408	30.1792
	51.54	31.0272
	144.994	41.2224
	81.9352	20.5416
	100.578	85.2152
	50.948	25.2248
	53.9552	38.3168
	20.5968	126.552
	60.216	22.7408
	24.1512	20.5408
	20.596	143.709
	61.624	40.8896
	152.04	69.1088
	20.6264	88.6824
	33.1512	50.2032
	61.2304	78.052
	56.556	53.7544
	149.836	23.848
	41.932	40.672
	39.1792	30.7912
	92.5968	55.6752
	136.19	36.036
	63.5448	67.5312
	304.218	27.736
	64.3824	20.5656
	42.2608	34.6744
	64.744	38.2896
	55.6744	73.528
	61.524	85.6088
	105.591	24.972
	57.6128	201.636
	338.174	41.7352
	90.1984	25.5408
	137.524	91.968
	63.5416	73.9472
	204.874	72.9008
	74.4464	75.7712
	36.7168	48.8544
	62.2056	73.008
	91.2104	89.7264
	110.613	24.1528
	159.71	69.0296
	71.9664	31.3048
	99.4448	48.9416
	373.079	56.7176
	129.862	24.5664
	132.515	35.3456
	64.14	20.54
	32.8328	48.8568
	28.2488	184.366
	34.8512	99.612
	21.7184	33.7232
	20.7648	59.2736
	68.6096	49.6256
	45.0248	70.8176
	110.607	89.844
	25.3064	85.752
	172.481	110.898
	55.5336	107.938
	51.2536	67.6456
	60.1496	57.8632
	84.6288	80.796
	62.436	27.1408
	52.1856	28.6888
	44.4808	45.756
	344.06	136.208
	102.781	128.509
	133.262	120.371
	74.772	107.176
	156.15	76.4304
	74.5256	23.856
	43.4208	64.9104
	98.5576	58.3976
	33.2536	154.179
	94.068	38.2096
	20.6672	233.465
	23.9168	39.5656
	246.962	54.784
	23.9024	44.7272
	45.9	87.5296
	50.2656	31.7992
	28.4792	64.1392
	75.0056	86.7936
	63.8728	62.4984
	29.436	59.2472
	87.156	105.208
	31.7824	65.5824
	156.922	20.5576
	35.3264	47.6232
	90.776	170.011
	79.8952	81.312
	58.7472	24.5976
	27.0088	30.3432
	20.9304	54.8832
	27.8888	49.3448
	61.3664	279.002
	38.1	30.5672
	80.88	21.1544
	182.95	22.4728
	119.507	27.9816
	43.448	174.797
	408.454	33.524
	29.808	63.3104
	53.4896	90.3648
	22.132	55.06
	41.6872	94.3512
	49.468	107.602
	30.0944	42.3808
	146.899	21.4952
	32.5784	30.3056
	157.38	187.582
	79.2256	135.434
	31.1728	226.582
	87.0528	76.8984
	58.7968	22.288
	57.5616	23.0336
	102.158	24.8912
	113.363	69.2056
	146.014	20.5408
	26.4008	65.7656
	53.8368	195.702
	74.6088	45.1376
	37.0336	20.756
	122.381	139.258
	182.881	121.69
	35.3592	35.228
	21.4112	23.9968
	84.5384	170.037
	161.259	251.687
	58.6624	196.874
	153.705	86.8872
	156.492	20.548
	95.708	495.926
	116.707	51.7416
	54.3352	26.3504
	71.904	61.8056
	31.1904	117.483
	58.5392	114.653
	67.6736	60.912
	36.696	60.4408
	83.5464	59.704
	393.558	41.1056
	29.5168	58.3712
	119.809	24.6792
	49.572	43.3456
	96.1464	53.4384
	63.0216	75.8448
	27.4176	131.286
	43.4136	27.5264
	141.623	38.6112
	82.968	92.4696
	80.7416	54.0664
	28.3976	133.63
	159.254	113.419
	89.4976	43.4472
	138.942	61.1536
	35.0608	46.5264
	91.12	33.032
	104.786	20.54
	39.6656	62.4864
	299.75	132.134
	267.116	47.4088
	24.2024	37.8656
	119.636	85.7312
	21.156	40.5496
	37.572	95.392
	41.0736	229.798
	93.2544	87.1864
	67.7992	82.8176
	55.6936	90.4992
	34.2904	67.4296
	20.6784	20.9664
	21.2672	37.9728
	35.0568	20.904
	71.0024	92.772
	26.3	70.5536
	121.185	112.17
	59.7784	32.9208
	115.223	130.184
	96.8288	72.9352
	35.6448	215.742
	78.5032	92.6048
	33.2752	28.0816
	27.6216	118.519
	123.506	55.0256
	20.6344	40.964
	22.1656	60.6928
	179.445	99.8016
	102.039	27.2016
	107.404	31.6056
	68.2632	20.5408
	20.6344	29.6872
	38.3872	20.7968
	124.651	232.051
	190.193	72.4848
	54.4008	43.3
	25.1952	56.0336
	94.8296	53.7832
	26.6832	20.5392
	38.9856	24.3704
	31.4584	29.7992
	21.08	83.2688
	137.977	29.9896
	207.091	189.801
	75.64	40.6944
	226.673	182.389
	109.588	21.8656
	44.6456	106.286
	228.34	22.5128
	146.602	31.204
	127.421	260.962
	139.247	62.7472
	139.091	121.638
	27.884	36.8392
	59.0176	101.022
	44.0472	24.8448
	25.84	35.1056
	214.218	34.6984
	86.6288	63.7432
	35.852	84.0376
	32.3184	20.5336
	97.9336	22.4688
	41.4528	72.464
	332.816	42.8624
	35.8736	41.9208
	96.472	54.3696
	81.4072	20.8784
	43.9032	28.8856
	117.075	45.2864
	79.7576	60.7808
	59.4456	51.3176
	113.878	24.7176
	62.9336	78.2888
	149.541	36.8576
	127.875	27.316
	102.874	210.232
	20.8456	76.2888
	33.2648	32.8984
	22.3952	40.616
	45.1712	27.6968
	25.4552	21.7728
	65.8264	80.1064
	24.6512	299.048
	20.5592	20.5848
	28.8744	167.997
	94.2104	28.4088
	51.1688	162.736
	149.845	38.4712
	208	169.789
	33.3264	45.7368
	33.0288	23.1848
	63.6224	56.7432
	40.836	25.0728
	201.231	88.2184
	97.0944	144.996
	86.6256	22.1912
	44.6976	79.8976
	56.6976	58.4736
	40.8344	70.0096
	71.7896	67.1784
	37.4136	37.1088
	77.0504	38.4912
	75.3392	110.368
	23.3784	169.519
	20.7296	87.5704
	38.7888	77.156
	39.8512	57.664
	25.3248	29.1408
	33.9616	63.4128
	20.5392	32.1448
	28.6128	21.576
	50.4272	166.123
	43.8152	37.9136
	25.8856	178.11
	26.5088	218.979
	180.303	67.1648
	24.0648	55.6032
	49.4312	23.5792
	56.096	110.05
	77.172	33.7104
	87.9696	63.824
	36.7608	112.434
	51.6808	58.86
	29.0936	185.852
	137.009	43.1728
	29.2296	91.1128
	56.1984	35.9896
	62.276	22.1552
	27.9584	32.6256
	20.8832	28.5592
	45.336	40.2128
	67.7376	20.6424
	60.0024	60.4408
	123.418	126.244
	172.227	108.81
	26.2952	223.462
	131.968	78.6224
	35.9112	40.6712
	20.5928	49.6432
	90.0224	128.449
	66.6512	23.2152
	152.749	51.6992
	20.616	82.5568
	24.4728	52.08
	89.7376	172.053
	132.692	24.9856
	20.6944	131.048
	107.478	43.3648
	261.126	76.452
	198.969	131.538
	36.8272	119.306
	89.9608	78.3464
	38.8888	378.21
	365.38	23.1344
	196.527	39.04
	79.1072	81.4
	109.569	64.1688
	165.79	73.8088
	85.712	20.62
	46.4416	142.917
	25.748	116.715
	69.8848	146.622
	148.042	20.5344
	25.5536	288.996
	70.4	39.548
	116.902	131.695
	75.4528	53.664
	38.1848	24.7432
	24.7432	217.453
	289.757	39.0464
	145.966	101.026
	83.5312	117.055
	64.3752	20.5808
	42.0008	214.037
	26.7424	203.103
	53.7008	20.5336
	49.2376	43.4056
	75.5992	21.9632
	20.7096	52.808
	135.713	50.4696
	243.164	44.248
	41.3704	105.494
	70.9272	48.7056
	75.9224	321.459
	50.8744	45.2224
	161.556	156.657
	87.5104	39.3976
	62.4056	30.8688
	21.8536	52.1696
	35.8576	23.32
	54.916	73.6632
	339.614	103.003
	61.8176	34.8328
	20.5544	26.0824
	36.1352	20.5344
	26.0552	65.6664
	42.0016	160.853
	22.6624	282.299
	76.5944	42.516
	114.966	63.9456
	85.1624	20.5344
	457.304	448.125
	24.3368	20.5352
	123.489	51.0696
	33.0264	45.3352
	183.194	28.7576
	34.4832	20.8296
	89.012	90.2544
	133.638	176.273
	37.8776	105.938
	54.8448	37.6008
	240.136	61.4936
	32.8856	24.3528
	79.7648	72.5776
	192.1	20.536
	141.778	37.6248
	177.773	36.3856
	60.352	163.064
	39.3328	147.237
	39.7288	20.5528
	66.532	39.0208
	106.971	28.8176
	220.543	141.938
	37.2448	132.283
	50.1176	187.08
	73.3792	82.7464
	41.0792	113.455
	55.4088	67.9288
	118.638	56.188
	145.717	20.576
	387.176	23.4104
	38.5656	370.378
	398.339	144.934
	230.428	24.7952
	20.5512	24.1128
	141.617	27.6792
	235.07	36.4624
	490.26	33.0864
	130.696	45.896
	274.188	56.2368
	57.572	66.2296
	77.1232	82.4512
	62.3768	195.626
	70.1728	59.944
	46.7896	29.1512
	70.2496	59.756
	208.222	62.0456
	55.7984	55.1848
	169.942	108.072
	110.044	240.17
	45.5072	54.4568
	39.9984	20.5408
	238.432	167.324
	56.8224	59.3312
	35.8744	23.064
	136.51	103.27
	53.9552	36.6448
	43.6152	51.2128
	70.1584	357.37
	50.9848	96.0064
	68.0056	113.212
	133.07	70.7504
	37.7992	189.728
	165.124	26.7536
	61.6552	116.543
	31.3696	20.8976
	219.331	38.1304
	90.1376	108.144
	220.146	89.472
	59.9096	49.6296
	158.014	64.6024
	157.566	153.466
	61.2496	155.367
	61.2096	56.5552
	54.4064	21.8536
	81.5376	20.7384
	67.516	66.16
	45.5256	51.1072
	21.8448	148.821
	47.78	142.792
	107.975	35.5872
	127.773	63.8592
	167.481	24.2696
	179.098	58.7768
	20.6496	243.21
	68.2	60.7096
	66.604	52.9056
	100.958	108.361
	312.218	80.9616
	59.5552	144.71
	181.368	31.0872
	51.9592	26.6696
	27.0096	102.148
	40.568	30.9184
	165.71	20.556
	51.3688	92.0928
	111.085	50.6672
	22.4312	135.489
	115.595	152.182
	139.634	78.6344
	118.71	52.5584
	27.6128	137.981
	83.628	60.8928
	49.8072	79.9976
	78.6096	90.1672
	409	39.0032
	41.5592	66.3576
	20.6648	54.2408
	189.726	65.1456
	223.537	55.4792
	55.2328	74.1248
	244.39	48.9504
	193.094	50.8704
	32.0208	118.14
	20.544	45.6368
	33.1056	87.1968
	147.095	55.9184
	150.484	84.9424
	50.312	110.265
	41.8968	21.3328
	404.145	20.5824
	34.852	35.9024
	51.1152	145.45
	122.772	62.2112
	33.0176	25.7344
	122.03	115.294
	48.7432	98.0456
	114.227	62.9048
	35.6248	22.488
	20.6712	122.202
	273.563	27.7128
	94.8336	86.6064
	25.7008	27.2368
	29.4944	90.256
	158.763	54.812
	20.5496	26.524
	29.9432	27.0976
	62.7208	74.7864
	52.752	59.6904
	73.6368	28.8704
	292.197	26.1784
	76.6016	21.8888
	47.5712	53.3112
	22.972	62.1048
	132.743	23.3096
	97.7944	70.4648
	45.1792	117.195
	35.6672	40.2312
	24.0216	69.2984
	70.512	59.4832
	37.784	200.337
	127.131	20.54
	50.9864	30.8952
	74.2944	72.0464
	36.256	25.9568
	83.4216	52.6936
	20.5544	57.4768
	138.603	20.5944
	117.789	125.55
	34.4696	39.0368
	193.707	82.5472
	76.7472	43.3608
	123.331	22.0192
	35.9784	117.037
	31.2	76.2816
	42.8544	76.9216
	20.6496	25.9192
	51.1632	62.8384
	54.008	90.3928
	195.337	101.074
	108.92	55.1512
	89.716	73.5552
	30.7752	55.4984
	318.303	62.9336
	64.22	20.5416
	254.287	45.9256
	27.3	82.8072
	72.2	69.3352
	147.338	21.3832
	88.184	241.14
	23.384	30.508
	83.732	190.132
	33.6072	76.7384
	20.5416	151.23
	77.5592	47.9888
	217.189	28.7208
	75.2624	56.3864
	80.764	127.6
	141.806	269.58
	37.5392	216.534
	130.681	60.656
	20.6824	45.5624
	30.4168	53.2024
	76.3272	59.476
	79.3696	20.5352
	23.48	69.2864
	45.2512	128.613
	101.378	41.3384
	81.9864	77.2496
	69.6744	89.1672
	42.5688	20.5408
	274.871	33.76
	70.72	35.3728
	38.3952	209.889
	41.48	28.14
	63.5968	42.9016
	246.192	28.9584
	99.2112	67.628
	103.817	123.939
	125.218	35.3704
	122.338	33.8032
	79.308	146.623
	80.164	116.054
	40.9024	24.3096
	160.945	33.7888
	55.3032	82.4592
	225.528	58.2088
	183.076	74.3968
	110.293	26.6864
	43.3072	54.2448
	49.4912	24.364
	90.1272	22.028
	81.0472	25.1016
	132.847	31.0688
	95.32	73.7176
	20.6744	143.459
	90.7112	50.8928
	36.9296	34.9992
	67.7328	48.5144
	47.7744	128.712
	165.552	99.3784
	154.886	87.6736
	34.3152	58.196
	21.7296	60.752
	45.5936	97.4792
	92.4152	20.5416
	28.244	36.0784
	128.217	102.839
	69.7032	71.6784
	52.288	410.751
	186.998	32.5432
	51.4184	104.889
	166.034	29.3296
	39.4792	109.826
	68.0056	138.41
	20.5336	35.6368
	93.0952	82.2544
	91.4272	77.224
	157.488	20.5448
	252.732	49.676
	155.174	55.048
	181.546	124.28
	28.496	54.8672
	129.086	50.8456
	159.737	20.5416
	339.829	104.876
	53.1384	238.971
	45.7424	46.5528
	43.1856	78.9624
	71.52	131.89
	104.634	52.5344
	58.9328	238.238
[truncated: 8,000 more rows]

## Sheet: Fig. 2d,e
Fig. 2d				Fig. 2e
Beads trial 1		Cells trial 1		Beads trial 1		Cells trial 1
Fluorescence lifetime [ns]	Fluorescence intensity [a.u.]	Fluorescence lifetime [ns]	Fluorescence intensity [a.u.]	CV for fluorescence lifetime	CV for fluorescence intensity	CV for fluorescence lifetime	CV for fluorescence intensity
1.60761	0.122218	3.63577	0.0791975	0.0594515	0.207137	0.305108	0.236756
1.68376	0.100252	3.13066	0.208334	0.0867032	0.250915	0.124541	0.211591
1.64146	0.108291	2.73622	0.247653	0.0964931	0.220697	0.142612	0.22994
1.76562	0.104642	2.8533	0.206385	0.0972858	0.240528	0.0689415	0.223364
1.60714	0.105095	3.20805	0.477984	0.0934283	0.227003	0.101505	0.220559
1.60923	0.104496	2.82564	0.0948611	0.0716732	0.228794	0.0910496	0.257063
1.65802	0.106613	3.7681	0.0582082	0.0924251	0.223253	0.484824	0.196672
1.57821	0.0995033	2.88799	0.225657	0.084655	0.21546	0.0789393	0.206841
1.60494	0.0959877	2.46355	0.18537	0.0688467	0.228655	0.103218	0.229678
1.71481	0.097374	2.91868	0.263396	0.0824602	0.236178	0.12741	0.230096
1.71291	0.103145	2.89532	0.21675	0.0690807	0.246878	0.0676644	0.217919
1.6425	0.0919289	2.58296	0.247788	0.0816119	0.213809	0.114729	0.224182
1.54517	0.0978516	3.19888	0.107098	0.067997	0.232325	0.0966853	0.128704
1.74169	0.103728	2.4473	0.213162	0.0957462	0.216371	0.079098	0.218202
1.59012	0.105291	2.93465	0.188883	0.0652765	0.218163	0.0815386	0.220915
1.65577	0.107099	2.91071	0.346781	0.11546	0.224646	0.116837	0.221684
1.67442	0.112467	2.87909	0.0982359	0.0969652	0.22118	0.104869	0.231262
1.81867	0.0867602	2.98713	0.18082	0.0798189	0.238267	0.136787	0.223492
1.60991	0.097345	3.24638	0.106982	0.0775518	0.223596	0.0676768	0.167744
1.63683	0.0973951	2.99821	0.26211	0.0811342	0.231021	0.114313	0.21775
1.61552	0.105183	2.5919	0.382922	0.0861388	0.225632	0.0826856	0.21907
1.58134	0.0988562	2.98297	0.0998463	0.0578969	0.218142	0.111599	0.223213
1.66428	0.108216	2.67622	0.224417	0.0928121	0.210474	0.0684741	0.211269
1.60675	0.102651	2.72181	0.252819	0.0663403	0.224713	0.0756081	0.210027
1.64964	0.0994201	2.83546	0.191082	0.0735888	0.221663	0.0689949	0.211723
1.63338	0.106557	2.79912	0.191903	0.0692531	0.222246	0.10729	0.230806
1.66129	0.0994291	2.70163	0.192794	0.0910606	0.216182	0.0772019	0.217321
1.6055	0.104475	2.69865	0.225054	0.0721762	0.222308	0.0605395	0.222562
1.61674	0.105483	2.96286	0.197929	0.078284	0.209602	0.109518	0.211304
1.58528	0.101461	3.19813	0.159134	0.0762042	0.217245	0.1709	0.229404
1.69357	0.102344	3.09768	0.158528	0.0913013	0.227411	0.101845	0.238346
1.60224	0.0961718	2.9064	0.133317	0.074501	0.23794	0.170018	0.224071
1.6883	0.108828	3.21863	0.0929526	0.0923433	0.224613	0.132874	0.227106
1.65816	0.0995434	2.78968	0.249152	0.0946605	0.221927	0.119706	0.221122
1.69365	0.0926066	2.47946	0.322007	0.0745408	0.21044	0.109943	0.226436
1.61027	0.0975187	2.68522	0.209455	0.07326	0.2343	0.0905471	0.215225
1.71014	0.10407	3.11467	0.160066	0.0885959	0.223392	0.16906	0.225086
1.74749	0.101119	2.99831	0.271179	0.0657635	0.244176	0.104877	0.221002
1.64316	0.100364	3.29657	0.0752778	0.0770229	0.230719	0.106716	0.226372
1.6229	0.0920868	2.84109	0.136798	0.070763	0.212203	0.131744	0.224401
1.53903	0.101165	2.97674	0.178172	0.0600962	0.22329	0.0856584	0.210442
1.50844	0.10021	2.82374	0.187432	0.0718782	0.21572	0.0947566	0.222599
1.67541	0.104317	2.56997	0.234169	0.0851772	0.207877	0.0624273	0.214613
1.64706	0.0947013	2.71128	0.212119	0.0742343	0.233896	0.0932401	0.229596
1.60082	0.102722	2.95503	0.161246	0.0770721	0.226952	0.108144	0.219961
1.66079	0.100316	2.65277	0.296452	0.0734796	0.221183	0.120233	0.229233
1.70959	0.0966296	3.0343	0.11485	0.0880366	0.237568	0.119279	0.217121
1.75322	0.102491	2.95114	0.20023	0.0961953	0.225342	0.0749824	0.224328
1.75902	0.0949323	2.46664	0.282716	0.0875957	0.228977	0.108785	0.223083
1.59212	0.0994127	2.55875	0.170656	0.0797021	0.212943	0.0929356	0.222556
1.70185	0.102542	2.79153	0.165899	0.0778909	0.225343	0.0628263	0.219733
1.69027	0.0989651	2.52312	0.215509	0.0760652	0.230536	0.0780604	0.220025
1.59222	0.0981531	3.07801	0.087008	0.0845153	0.214042	0.0989409	0.0605826
1.58182	0.0995164	2.24785	0.255293	0.0497988	0.21581	0.0731616	0.223102
1.57711	0.100622	2.26252	0.343594	0.0562723	0.210585	0.0768981	0.226649
1.68755	0.111057	2.6815	0.15415	0.0940598	0.226218	0.072086	0.221485
1.7507	0.115089	2.60974	0.175933	0.104246	0.215705	0.061826	0.23036
1.67598	0.0918818	3.00033	0.132545	0.0652535	0.22486	0.0783269	0.226879
1.65419	0.105722	2.52617	0.282991	0.0815413	0.224248	0.102858	0.234362
1.69073	0.105062	2.42453	0.291111	0.117981	0.239326	0.0857517	0.225334
1.67737	0.0942546	2.76394	0.178997	0.0882676	0.242972	0.0730488	0.213537
1.61695	0.093653	2.60685	0.262227	0.0714172	0.22086	0.149162	0.232357
1.66534	0.0973827	2.57111	0.170914	0.0731229	0.229801	0.0649497	0.203169
1.61423	0.101632	3.01653	0.0774933	0.0684992	0.215376	0.142953	0.21506
1.62186	0.099725	2.57341	0.229665	0.0820168	0.227121	0.0781317	0.225612
1.66483	0.114202	2.47613	0.215409	0.0944004	0.22275	0.0676814	0.22373
1.68915	0.107663	2.88954	0.111156	0.0987089	0.227979	0.125773	0.237742
1.70207	0.103686	2.58621	0.222865	0.0730939	0.237612	0.132788	0.224394
1.80136	0.0984424	2.66904	0.14082	0.0863023	0.231287	0.124931	0.23132
1.60285	0.0940067	2.34266	0.339487	0.0772515	0.229273	0.0951791	0.225469
1.67014	0.0904043	2.68039	0.184606	0.0905462	0.23273	0.066707	0.227276
1.68836	0.0994794	2.68078	0.122378	0.0913194	0.221366	0.0781312	0.22677
1.61959	0.100976	3.02298	0.0638272	0.0660989	0.226816	0.127928	0.219363
1.63976	0.0928226	2.75652	0.194268	0.0690552	0.221495	0.0932681	0.229826
1.6221	0.0937255	3.02367	0.0877005	0.0762926	0.241774	0.110897	0.231861
1.57113	0.0968544	2.44933	0.208266	0.0704861	0.220627	0.0952403	0.220786
1.68197	0.11078	2.95638	0.100288	0.104874	0.224739	0.202156	0.224605
1.58927	0.101056	2.42947	0.245022	0.0820581	0.241396	0.0676451	0.226897
1.61438	0.0980205	2.59665	0.149465	0.0775295	0.22761	0.0893971	0.225201
1.6146	0.098058	2.57928	0.160748	0.0602901	0.226586	0.0994318	0.224873
1.62414	0.0913063	2.80583	0.127806	0.0825725	0.221913	0.0701073	0.23146
1.67142	0.0973309	2.5759	0.145973	0.0796402	0.232327	0.0814588	0.215355
1.70326	0.0985814	2.8254	0.109311	0.0752381	0.227156	0.0855095	0.218055
1.74746	0.117847	3.58055	0.0807988	0.104496	0.22222	0.581881	0.227357
1.69107	0.108365	2.66306	0.148217	0.0974338	0.220828	0.0816089	0.224103
1.70551	0.108454	2.57807	0.173812	0.0807862	0.225592	0.0705827	0.227321
1.64931	0.0953373	2.875	0.0783824	0.0729121	0.220995	0.0730929	0.224095
1.65123	0.101253	2.53644	0.263185	0.0679184	0.21435	0.102988	0.205351
1.6221	0.102336	2.56393	0.0250205	0.0622654	0.232598	0.295568	0.193287
1.67222	0.0967259	2.56989	0.172221	0.083237	0.224688	0.086626	0.226291
1.63126	0.0927741	3.05863	0.212627	0.0688939	0.217383	0.127493	0.230246
1.69811	0.100684	2.67343	0.322445	0.0881478	0.231364	0.0608686	0.0924452
1.74876	0.0932545	2.84799	0.274471	0.0665452	0.222822	0.121671	0.227415
1.6919	0.108717	2.92479	0.225824	0.0734568	0.210369	0.187713	0.218848
1.65049	0.101485	2.93986	0.18115	0.0722052	0.236034	0.0763774	0.21754
1.70709	0.120955	2.60878	0.303553	0.127939	0.215776	0.0796064	0.214877
1.79578	0.100118	3.3287	0.0765053	0.119284	0.22379	0.19258	0.205589
1.66983	0.0865275	2.87949	0.253051	0.789325	0.22615	0.0737167	0.226241
1.67454	0.115147	2.86603	0.227117	0.0927892	0.211275	0.0837934	0.21822
1.63032	0.21212	2.96623	0.195885	0.075749	0.237598	0.0901672	0.219831
1.60802	0.0994538	2.57832	0.268036	0.0733108	0.234575	0.0670774	0.224491
1.67491	0.0977094	2.88071	0.177498	0.0796736	0.240223	0.0973515	0.227447
1.59845	0.105937	2.95253	0.154109	0.068659	0.216595	0.0851912	0.222901
1.61507	0.0998624	2.85496	0.206384	0.0767882	0.225478	0.0798653	0.218022
1.73117	0.0945992	3.08889	0.144495	0.0822827	0.241541	0.104825	0.223023
1.70249	0.0989065	2.8717	0.14059	0.0786736	0.232397	0.0954893	0.246228
1.71569	0.102592	3.17407	0.112349	0.0835895	0.215887	0.135689	0.228093
1.76175	0.100503	2.73492	0.215347	0.0692113	0.24035	0.0881834	0.216984
1.6124	0.0990971	2.75003	0.166284	0.0659755	0.213744	0.111278	0.217344
1.62372	0.0928852	2.81367	0.216579	0.0747313	0.214196	0.0737728	0.221214
1.8109	0.0973982	2.33866	0.394866	0.084759	0.253703	0.0842146	0.216065
1.62491	0.094154	2.93523	0.168696	0.0726085	0.247124	0.128668	0.213737
1.67512	0.0953178	2.63077	0.226015	0.0874764	0.230011	0.0808055	0.222846
1.72622	0.098479	2.85253	0.12259	0.0828161	0.218472	0.101756	0.218354
1.71731	0.0967568	2.61787	0.226966	0.0679236	0.229179	0.0599226	0.219431
1.66758	0.10099	3.09161	0.114901	0.0848719	0.23229	0.134534	0.211933
1.69033	0.102789	2.98405	0.091799	0.0959166	0.250536	0.0867999	0.223681
1.71868	0.115585	2.72929	0.264295	0.120663	0.222385	0.139226	0.217707
1.63156	0.0944642	2.71309	0.141346	0.0736995	0.213477	0.0739996	0.222028
1.57046	0.0989188	2.48139	0.17342	0.0649891	0.220018	0.0668959	0.23239
1.58709	0.104827	2.87158	0.11369	0.080647	0.22535	0.0920713	0.213301
1.67075	0.102288	2.88103	0.113848	0.0808474	0.238095	0.088819	0.22046
1.58059	0.0964374	3.05485	0.15504	0.0648494	0.231202	0.0736674	0.21894
1.65266	0.0949128	2.83903	0.118892	0.0864241	0.219011	0.0853455	0.211417
1.77243	0.10339	2.89791	0.119134	0.0735311	0.229022	0.0859028	0.215076
1.74934	0.0905937	3.08461	0.0811312	0.0892774	0.225135	0.170505	0.221228
1.56773	0.0994359	2.98079	0.158691	0.0499967	0.218662	0.0922321	0.220708
1.62682	0.0937237	2.74119	0.198451	0.0717958	0.206377	0.0775479	0.218755
1.68106	0.0994603	2.82411	0.230385	0.0803014	0.230004	0.0938311	0.209832
1.63743	0.0998796	2.65597	0.164137	0.0726538	0.23682	0.0886532	0.226766
1.68496	0.101586	3.34754	0.0731205	0.0960657	0.225477	0.107347	0.22114
1.57413	0.100238	2.77752	0.16547	0.0690878	0.218885	0.0745232	0.217763
1.62227	0.0939327	2.45709	0.230062	0.0805392	0.207312	0.084523	0.223395
1.60273	0.10018	3.07227	0.0737448	0.0611638	0.214292	0.101483	0.220995
1.62917	0.104166	3.03004	0.126416	0.0704316	0.217809	0.155673	0.224719
1.74925	0.101459	3.01492	0.106309	0.0871607	0.240031	0.103363	0.229781
1.624	0.103794	3.00266	0.168089	0.0686216	0.216581	0.079887	0.212909
1.54344	0.0980212	2.83996	0.254797	0.0533209	0.226429	0.173861	0.224847
1.61565	0.0925916	2.43255	0.296673	0.070364	0.228001	0.063321	0.223367
1.63918	0.102327	2.81715	0.160017	0.0700055	0.233469	0.120999	0.225768
1.63699	0.0980932	2.61416	0.177975	0.0723357	0.225223	0.139206	0.224652
1.58842	0.100054	2.28507	0.233575	0.0774337	0.238743	0.0869309	0.215324
1.59817	0.100063	2.66329	0.213872	0.0609384	0.218972	0.0955771	0.212524
1.67472	0.101392	2.42429	0.242665	0.0668092	0.2333	0.0902753	0.223816
1.73552	0.11347	2.9866	0.09332	0.0834283	0.226922	0.119747	0.213887
1.65913	0.105723	2.91751	0.14776	0.0798638	0.216642	0.075479	0.22191
1.76202	0.100313	2.6741	0.171569	0.0994638	0.22745	0.0879248	0.210082
1.63429	0.100046	2.47886	0.216225	0.0740444	0.222568	0.0663556	0.217957
1.65727	0.0972334	2.975	0.0754945	0.0891164	0.219077	0.105853	0.219045
1.61565	0.0997427	2.78292	0.132587	0.0784265	0.233012	0.0911456	0.2268
1.77653	0.101054	2.72264	0.168567	0.0739263	0.245948	0.0606081	0.21331
1.73468	0.0956	2.7908	0.214595	0.0809155	0.235374	0.0681424	0.229445
1.65441	0.101923	3.00402	0.175578	0.0653236	0.217717	0.15173	0.223691
1.62053	0.104037	2.63144	0.170933	0.0676157	0.22009	0.110514	0.214854
1.7178	0.0969509	2.9497	0.062029	0.0781777	0.224809	0.0914075	0.159921
1.65447	0.106172	2.85745	0.115486	0.102213	0.218342	0.0781489	0.224707
1.78032	0.0949679	2.81721	0.143807	0.0697205	0.246485	0.0686508	0.228593
1.65792	0.101206	2.64332	0.158162	0.0940943	0.235968	0.0741925	0.219956
1.71569	0.104114	2.45985	0.193097	0.0808122	0.228968	0.0783763	0.217504
1.66955	0.10323	2.61269	0.170881	0.0766769	0.221106	0.0839137	0.221444
1.68663	0.104871	2.81403	0.166462	0.0921845	0.221674	0.0768855	0.220102
1.59921	0.0961324	2.39428	0.181975	0.0824991	0.225652	0.0506989	0.218498
1.76285	0.102909	2.28098	0.247112	0.0831725	0.228353	0.0815048	0.218464
1.64411	0.107042	2.80193	0.0633248	0.0759706	0.214392	0.102004	0.216881
1.70802	0.106905	2.87533	0.08964	0.108754	0.231434	0.142917	0.221711
1.55643	0.100873	2.56751	0.226896	0.0629544	0.22113	0.0865382	0.231579
1.66621	0.106479	3.2058	0.0666334	0.114727	0.233868	0.116667	0.218433
1.76375	0.101237	2.81614	0.0744246	0.0770664	0.228674	0.111603	0.218191
1.68316	0.100238	3.08838	0.115462	0.0819826	0.236506	0.177449	0.229622
1.60345	0.101668	2.63007	0.147064	0.0920479	0.233986	0.0633693	0.220028
1.59968	0.100896	2.82397	0.120891	0.0696984	0.214767	0.248096	0.21479
1.73737	0.0926094	2.40514	0.186709	0.0786274	0.228173	0.0662062	0.215588
1.74436	0.0932482	3.10495	0.101838	0.0815992	0.240005	0.280938	0.228302
1.68738	0.104336	2.9743	0.0615527	0.0783663	0.21257	0.186995	0.225088
1.6299	0.104884	2.87987	0.117728	0.0916906	0.227301	0.0863375	0.234513
1.64349	0.106524	2.62196	0.0995115	0.0804067	0.218727	0.0786944	0.220665
1.77303	0.0910285	2.37197	0.339174	0.0706886	0.23409	0.0870427	0.233605
1.6257	0.101611	2.52866	0.185747	0.0691198	0.208847	0.0652669	0.236387
1.72995	0.102175	2.522	0.183191	0.0823335	0.236219	0.0999403	0.230236
1.5845	0.103399	2.52926	0.279039	0.0625326	0.211503	0.13177	0.231609
1.71659	0.104267	2.15884	0.168667	0.0729063	0.21436	0.162523	0.160998
1.6334	0.105777	4.36588	0.158669	0.0784036	0.22627	0.843855	0.245232
1.64228	0.103396	2.77315	0.216901	0.0882809	0.235024	0.117586	0.226091
1.62896	0.0940467	2.85366	0.274425	0.0789516	0.23279	0.118022	0.20243
1.5936	0.105346	2.72224	0.168302	0.0684237	0.21977	0.15579	0.24679
1.80337	0.101298	2.64068	0.177968	0.0697751	0.234239	0.114282	0.222178
1.66085	0.105829	2.80799	0.27517	0.0767508	0.212338	0.0805358	0.216297
1.69083	0.107214	2.69849	0.161675	0.0846216	0.210433	0.078617	0.221042
1.72866	0.105601	2.83957	0.383551	0.071036	0.227387	0.110339	0.225098
1.68915	0.109084	2.79671	0.214768	0.0830671	0.215158	0.0788381	0.220645
1.67965	0.106312	2.71322	0.185743	0.0984598	0.215483	0.145272	0.208229
1.65983	0.112522	2.57522	0.35537	0.117716	0.225761	0.137479	0.218061
1.63805	0.11806	2.94328	0.206743	0.0928683	0.214405	0.076149	0.221007
1.66146	0.109179	2.8849	0.198425	0.0881946	0.226562	0.0723423	0.222977
1.72897	0.105477	3.00155	0.0998006	0.109212	0.211301	0.111399	0.218067
1.58596	0.10041	2.85171	0.189294	0.0913288	0.222553	0.0670134	0.222388
1.62477	0.101771	2.49858	0.274295	0.0652631	0.220134	0.0738507	0.234685
1.70472	0.104002	3.00003	0.124879	0.0947156	0.22622	0.0821785	0.214765
1.62582	0.0984749	2.88558	0.142785	0.0798241	0.222441	0.0739248	0.22176
1.62356	0.0950027	2.66113	0.327589	0.068975	0.237545	0.123108	0.227823
1.71973	0.0917791	3.13891	0.155381	0.0709988	0.225066	0.0836722	0.218263
1.53971	0.0997018	3.26472	0.0861563	0.0665608	0.223029	0.152505	0.220379
1.71308	0.132858	2.89949	0.176489	0.085265	0.196255	0.157953	0.226536
1.62938	0.0936942	2.88992	0.198468	0.0687643	0.221188	0.154734	0.228631
1.64651	0.0988089	2.70152	0.221532	0.0760348	0.216598	0.0960998	0.226609
1.75503	0.102418	2.59845	0.268598	0.0807375	0.238624	0.0723594	0.223841
1.72124	0.104329	3.14546	0.0817726	0.0844761	0.20885	0.0971485	0.226175
1.70999	0.0929685	2.99911	0.092386	0.0961776	0.23911	0.0973663	0.222281
1.60725	0.103387	2.9052	0.128431	0.0689888	0.232261	0.0666917	0.215226
1.62269	0.113597	2.94935	0.103011	0.105372	0.220451	0.108892	0.226893
1.60593	0.106177	2.63359	0.193453	0.0885299	0.238448	0.0723708	0.215703
1.66117	0.11094	2.68888	0.288839	0.107449	0.222517	0.102901	0.233707
1.68971	0.103967	2.77912	0.197551	0.0874556	0.238424	0.0746063	0.219528
1.57418	0.099889	2.79442	0.176343	0.0694098	0.215451	0.125886	0.218881
1.57312	0.0990826	3.13459	0.0946817	0.0795891	0.226072	0.139623	0.226359
1.62278	0.0939869	2.88582	0.162423	0.0736299	0.214051	0.0916867	0.22306
1.66756	0.109572	2.7775	0.147466	0.0772661	0.214498	0.0773817	0.223966
1.67903	0.0986398	2.7019	0.21199	0.083911	0.21639	0.0925868	0.214684
1.66803	0.107123	2.28505	0.31564	0.102585	0.208505	0.0553189	0.217254
1.66191	0.0986865	2.56117	0.223806	0.0890603	0.221118	0.101536	0.22065
1.73868	0.10911	2.85953	0.136454	0.10065	0.222522	0.0872117	0.214871
1.67656	0.0978773	3.05853	0.102895	0.0916739	0.229147	0.120084	0.223104
1.59149	0.0996747	2.93574	0.16625	0.065469	0.212154	0.0776156	0.223193
1.59041	0.0999739	2.64639	0.146213	0.0616286	0.235359	0.0943758	0.224226
1.71793	0.113564	2.84779	0.16971	0.0964261	0.21973	0.0729042	0.215974
1.70775	0.104967	2.45458	0.238816	0.0723051	0.235405	0.104985	0.231886
1.6771	0.0902628	2.69513	0.176403	0.0747594	0.22258	0.125546	0.219678
1.61364	0.103853	2.63753	0.219584	0.116308	0.229293	0.0611588	0.217996
1.66037	0.0974456	2.69015	0.191624	0.0816746	0.220255	0.0965824	0.203681
1.65966	0.103641	2.71767	0.182557	0.084914	0.222719	0.113001	0.227228
1.59935	0.0985814	2.62362	0.173837	0.0883418	0.22376	0.0920306	0.219614
1.58596	0.105426	2.86865	0.199616	0.0750954	0.228147	0.152903	0.22528
1.58333	0.102667	2.69655	0.230648	0.0666175	0.234493	0.128902	0.223198
1.58888	0.0992544	3.08756	0.089495	0.0559149	0.211327	0.0827541	0.21686
1.71636	0.0916823	2.6336	0.155424	0.0735136	0.225736	0.103475	0.229147
1.70196	0.0922702	2.85753	0.174253	0.074052	0.224645	0.0961356	0.220835
1.60843	0.104096	2.67642	0.166212	0.0816779	0.231382	0.0656273	0.219982
1.58894	0.100671	2.66803	0.160984	0.0715426	0.215227	0.0644039	0.135163
1.6305	0.102932	2.3397	0.208892	0.0805795	0.236953	0.0694292	0.225914
1.74455	0.104196	2.93075	0.0971464	0.0774965	0.228505	0.0987377	0.210438
1.65537	0.106316	2.69196	0.160638	0.0963331	0.232066	0.0959414	0.214756
1.61528	0.0965212	3.09773	0.0759368	0.0782167	0.21902	0.104916	0.227885
1.62299	0.0989905	3.02258	0.123915	0.0703406	0.215314	0.0747463	0.22062
1.59302	0.100685	2.77947	0.190245	0.0765154	0.212478	0.0953134	0.222376
1.76736	0.113478	2.70002	0.195549	0.126575	0.222408	0.173118	0.22723
1.65616	0.0991772	2.37861	0.26339	0.0747769	0.235031	0.0677993	0.222641
1.57771	0.0982208	2.43488	0.18438	0.0595172	0.220892	0.092201	0.209785
1.6088	0.0996078	2.50446	0.237718	0.0767981	0.223308	0.0803934	0.226454
1.60014	0.10632	2.53517	0.174632	0.0733287	0.209003	0.101131	0.220763
1.63826	0.10634	2.33665	0.344859	0.0699083	0.22542	0.072505	0.220317
1.62544	0.1	2.67277	0.185707	0.0746894	0.220953	0.12574	0.227051
1.73347	0.0962346	2.68523	0.198811	0.0946568	0.250089	0.151586	0.225511
1.6401	0.108943	2.17715	0.322994	0.0870935	0.226231	0.0488613	0.22147
1.74564	0.109259	2.41676	0.179692	0.0939023	0.232068	0.0788261	0.229332
1.75738	0.110757	2.55504	0.215325	0.111497	0.221452	0.107528	0.225976
1.75567	0.103316	2.78267	0.162122	0.0793491	0.242251	0.0842771	0.221431
1.7845	0.0964367	2.43488	0.273854	0.0650406	0.235773	0.0651837	0.223852
1.5898	0.102255	2.81718	0.152907	0.0739222	0.227855	0.0999398	0.213514
1.66344	0.107024	3.04777	0.0926243	0.0903693	0.227489	0.0722082	0.154099
1.61643	0.104537	2.65509	0.149467	0.0820112	0.218507	0.132139	0.21982
1.65608	0.103286	2.27138	0.402027	0.0755076	0.221139	0.0818229	0.21416
1.59703	0.106414	2.18015	0.294811	0.0898111	0.213	0.0741243	0.203698
1.63593	0.103838	2.47473	0.144185	0.103858	0.231959	0.087173	0.221009
1.67351	0.103894	2.4167	0.176457	0.0788968	0.223733	0.0676374	0.218237
1.6895	0.0996866	2.64764	0.19044	0.0717831	0.23695	0.114113	0.21831
1.68979	0.107159	2.34369	0.270502	0.103312	0.218978	0.0629947	0.23594
1.62278	0.092605	2.76484	0.142497	0.0825336	0.219688	0.0818982	0.220188
1.72164	0.10066	2.77311	0.145372	0.0781172	0.227625	0.0741659	0.224026
1.63462	0.106052	2.66807	0.213244	0.0707911	0.221253	0.0921817	0.212804
1.5761	0.0964893	3.03261	0.256635	0.0746916	0.238147	0.203698	0.219275
1.67665	0.100726	2.84749	0.183366	0.0847506	0.230157	0.789923	0.24102
1.75791	0.100311	2.53792	0.194118	0.0763948	0.220555	0.149643	0.193584
1.59477	0.0999253	2.83834	0.370035	0.0701013	0.216796	0.0894628	0.205327
1.67858	0.104765	2.74897	0.4342	0.0726208	0.214263	0.103904	0.225198
1.61	0.0979493	2.84114	0.242041	0.0629775	0.229464	0.136984	0.224095
1.64669	0.102258	2.93343	0.236873	0.071726	0.214528	0.0992539	0.22553
1.73985	0.104502	2.72914	0.211577	0.0851441	0.212509	0.0923793	0.216545
1.62917	0.0929791	3.35646	0.148967	0.0723023	0.228312	0.233669	0.219613
1.73077	0.100584	2.52996	0.248798	0.0683763	0.237175	0.0771355	0.215027
1.75366	0.116634	2.56453	0.305074	0.104294	0.24062	0.0631624	0.224655
1.72193	0.1	3.04654	0.180727	0.0796092	0.229382	0.206898	0.221992
1.76471	0.112424	2.75559	0.231154	0.0911224	0.237468	0.369737	0.231054
1.62195	0.0993464	2.8868	0.202984	0.0923806	0.232219	0.0844174	0.215777
1.64097	0.0978489	2.75504	0.210628	0.0715976	0.225464	0.0657684	0.219032
1.62903	0.108298	3.53644	0.0747675	0.0707865	0.201996	0.182205	0.225268
1.57973	0.102257	2.64033	0.191238	0.0832289	0.222105	0.107153	0.215823
1.56316	0.0989512	2.85068	0.146914	0.0639223	0.234888	0.0760323	0.222862
1.55064	0.0986328	2.58254	0.248601	0.054277	0.230831	0.0656154	0.223704
1.64418	0.106908	2.42453	0.211651	0.0747434	0.215014	0.092042	0.21327
1.67892	0.116158	2.74827	0.167582	0.113712	0.219032	0.0871081	0.213187
1.745	0.102118	3.49988	0.0943161	0.0721254	0.219807	0.474157	0.223819
1.83576	0.115219	3.00977	0.128729	0.1898	0.23079	0.0714216	0.220674
1.70573	0.151134	2.99207	0.123872	0.0799521	0.250806	0.107284	0.224673
1.60751	0.164871	2.92372	0.236325	0.0859511	0.29496	0.133055	0.219822
1.55462	0.100299	3.12423	0.0939397	0.0662433	0.214243	0.142084	0.219594
1.70579	0.103913	2.69671	0.273886	0.0832151	0.221843	0.110864	0.218624
1.59636	0.103387	2.55063	0.41522	0.0665017	0.224918	0.106008	0.215932
1.62745	0.10057	2.72558	0.338117	0.0860413	0.22146	0.102485	0.222371
1.56313	0.100678	3.12786	0.151877	0.0513289	0.222761	0.21397	0.220329
1.80958	0.0984684	3.07735	0.102656	0.0618421	0.250428	0.119098	0.225233
1.62357	0.103457	2.91755	0.171037	0.0846718	0.217937	0.0798207	0.212656
1.59405	0.101053	2.38607	0.298227	0.0702097	0.214781	0.06	0.222337
1.69301	0.127568	2.52127	0.196848	0.081945	0.229267	0.0890169	0.223259
1.71819	0.0972367	2.84614	0.300962	0.0691326	0.228655	0.120625	0.228351
1.774	0.0924449	3.12447	0.115635	0.0892335	0.235729	0.177453	0.220855
1.76076	0.101271	2.96898	0.147294	0.0687827	0.236246	0.0657377	0.226174
1.75206	0.104888	2.86267	0.161907	0.08221	0.222005	0.0711668	0.21945
1.55942	0.0999724	2.55021	0.261077	0.054168	0.218441	0.10177	0.224197
1.59158	0.0951698	2.62722	0.241192	0.0705305	0.225148	0.125579	0.223982
1.55495	0.0994072	3.07695	0.147106	0.0582981	0.215249	0.117359	0.218484
1.74195	0.0977766	3.04655	0.104234	0.0693322	0.228144	0.0838128	0.227122
1.68419	0.0978308	2.49651	0.263065	0.0724203	0.231405	0.0861964	0.218008
1.69175	0.0994072	2.63714	0.17517	0.0888098	0.23045	0.0876911	0.217574
1.58532	0.0984731	2.74974	0.166817	0.072299	0.218728	0.0825654	0.216968
1.59831	0.106296	2.31926	0.253218	0.0855467	0.221535	0.0989291	0.216767
1.53955	0.0958956	2.90136	0.193561	0.0884443	0.22673	0.109306	0.225343
1.64032	0.0972964	2.6115	0.207268	0.0738545	0.225141	0.080738	0.223274
1.59143	0.0994072	2.66207	0.195686	0.084067	0.217757	0.0669572	0.217635
1.7793	0.109731	2.72631	0.150568	0.0916805	0.225236	0.105849	0.219346
1.75063	0.0982644	3.21501	0.124814	0.0718154	0.247914	0.0969439	0.0594437
1.58743	0.0993464	2.59346	0.214743	0.0778465	0.222093	0.093816	0.221581
1.73203	0.10906	2.49455	0.248216	0.0943396	0.226829	0.109267	0.232095
1.58913	0.101979	2.63495	0.231875	0.0882715	0.219119	0.0656222	0.22332
1.56682	0.0998825	2.41484	0.244659	0.0576067	0.21878	0.0632288	0.218802
1.58489	0.0973697	2.81229	0.174408	0.0780501	0.221008	0.0839387	0.219205
1.6007	0.100073	2.57416	0.171964	0.0666089	0.233428	0.101781	0.228923
1.61121	0.0931417	2.75966	0.193341	0.085691	0.210751	0.0468661	0.0876787
1.63308	0.0925018	3.16458	0.0744286	0.083976	0.231169	0.195191	0.207541
1.66842	0.102416	2.55063	0.185517	0.0852922	0.222463	0.0979837	0.22872
1.67112	0.106078	2.64783	0.158585	0.095219	0.22449	0.0708993	0.218087
1.64159	0.103311	2.74643	0.184074	0.103115	0.226523	0.0984789	0.226666
1.62745	0.0985383	2.72141	0.182696	0.0745361	0.223627	0.0628286	0.221629
1.79615	0.0892157	2.93405	0.204693	0.0823184	0.231764	0.085295	0.224443
1.85004	0.111329	3.05262	0.096908	0.117414	0.242172	0.0745734	0.231061
1.61249	0.0973856	2.49828	0.166492	0.09025	0.225844	0.062751	0.220808
1.80303	0.102656	2.87145	0.0999929	0.093491	0.247063	0.0904006	0.220425
1.74949	0.09367	2.67283	0.128695	0.0835426	0.245199	0.0853225	0.214137
1.64169	0.0939327	2.71766	0.104326	0.0758767	0.215135	0.106439	0.219676
1.68391	0.0961147	2.71779	0.132787	0.0761292	0.237259	0.0775729	0.225535
1.74962	0.101489	2.85504	0.174324	0.0795372	0.220022	0.102933	0.214642
1.68684	0.0954874	2.99291	0.167445	0.0728269	0.214579	0.195699	0.229041
1.66802	0.0997018	2.83215	0.175908	0.0991051	0.215187	0.186433	0.0991766
1.57923	0.0997527	2.62454	0.146193	0.0652711	0.223708	0.0758073	0.230196
1.68376	0.098381	2.5367	0.164695	0.0776174	0.22496	0.0744518	0.212773
1.67472	0.0929999	2.81469	0.0748081	0.0706629	0.217755	0.0738793	0.22029
1.58734	0.0986809	2.75339	0.17698	0.0606271	0.237929	0.088518	0.219198
1.81513	0.0974416	2.54527	0.184326	0.0882378	0.223682	0.0864998	0.227033
1.77518	0.117628	3.0298	0.070123	0.122751	0.222906	0.143053	0.229641
1.66304	0.106627	2.52968	0.222519	0.0995308	0.230596	0.0811879	0.232685
1.60709	0.0943428	2.85773	0.0751651	0.0804885	0.22211	0.13586	0.226104
1.64306	0.0985839	3.09417	0.0657167	0.0702592	0.225086	0.128375	0.217295
1.71039	0.103415	2.77311	0.182788	0.0687734	0.224412	0.167953	0.223911
1.59996	0.106545	2.8391	0.0767641	0.0998595	0.215435	0.0918317	0.216879
1.58336	0.0961797	2.86233	0.099004	0.0672411	0.224286	0.0859366	0.224163
1.71614	0.100092	2.40211	0.203771	0.0662147	0.222142	0.0660098	0.222763
1.68004	0.098164	2.70977	0.174092	0.0729612	0.228425	0.0986705	0.224952
1.64902	0.10102	2.79883	0.103423	0.0930131	0.214363	0.080588	0.222221
1.64001	0.0927623	2.03724	0.219068	0.0762404	0.210637	0.0631532	0.222623
1.60967	0.0992066	2.57017	0.134456	0.0712621	0.23768	0.113475	0.225147
1.65869	0.0988648	2.97858	0.120434	0.0849396	0.222036	0.0815021	0.220881
1.72208	0.0999716	2.52723	0.22099	0.0871312	0.249761	0.0890437	0.226422
1.72642	0.11563	2.64155	0.120445	0.10006	0.232537	0.490372	0.252748
1.64121	0.0936463	2.70289	0.355548	0.0743221	0.223521	0.159134	0.203158
1.61411	0.104326	2.32508	0.260811	0.0753103	0.223175	0.120652	0.215281
1.60497	0.102637	3.06715	0.311236	0.0722009	0.227915	0.0730097	0.206175
1.57039	0.0964389	3.49553	0.111649	0.0728831	0.229219	0.107095	0.207442
1.72031	0.103811	2.74331	0.137862	0.0955962	0.214995	0.0744234	0.230619
1.5835	0.101032	2.87475	0.265787	0.0707008	0.227811	0.110231	0.21446
1.72972	0.114131	3.13823	0.176213	0.0896497	0.218227	0.0796834	0.217532
1.69063	0.112366	3.11556	0.210706	0.100482	0.224339	0.151764	0.223422
1.59942	0.103533	2.76042	0.246105	0.0945783	0.230633	0.106351	0.230872
1.60857	0.106954	2.99211	0.210751	0.0825395	0.21088	0.0874768	0.210926
1.63399	0.109281	3.15261	0.150839	0.0975119	0.21775	0.0981105	0.208212
1.65424	0.0976342	2.86079	0.216784	0.0709859	0.215471	0.0720234	0.218977
1.59716	0.0982417	2.23641	0.029472	0.0609427	0.23099	0.292749	0.234302
1.67116	0.106998	2.71535	0.213657	0.0763808	0.215152	0.137053	0.234494
1.61861	0.10298	2.60723	0.20799	0.093967	0.236996	0.0642828	0.220036
1.60086	0.101943	2.93355	0.0985348	0.0836237	0.204135	0.0958591	0.215888
1.62426	0.107524	3.08926	0.118308	0.079691	0.213482	0.0857834	0.223973
1.60328	0.100192	3.00104	0.191516	0.078811	0.231194	0.0909606	0.23653
1.61497	0.100339	2.90896	0.147689	0.0599897	0.228704	0.0989753	0.217833
1.59212	0.100027	3.18004	0.123071	0.0814371	0.223404	0.128014	0.214421
1.60055	0.101085	2.62642	0.224361	0.0654155	0.220494	0.0580233	0.221323
1.67081	0.0983338	2.91572	0.137699	0.0759252	0.218036	0.0864981	0.221978
1.67675	0.105424	2.87036	0.246777	0.0770627	0.241098	0.09648	0.219419
1.64376	0.0944292	2.41496	0.280101	0.0767452	0.204826	0.115443	0.224428
1.56863	0.0559032	2.86218	0.18619	0.109399	0.263457	0.0773331	0.221015
1.57633	0.103605	2.63379	0.213171	0.0640127	0.219369	0.0676359	0.230062
1.75668	0.130329	2.62387	0.269193	0.0803959	0.218847	0.111278	0.216406
1.64475	0.119285	2.97051	0.190878	0.0710459	0.205685	0.0684424	0.219338
1.55198	0.101313	2.70776	0.217385	0.0696724	0.208872	0.0628367	0.216133
1.58653	0.0999373	2.51116	0.262552	0.0907859	0.216211	0.126965	0.227071
1.61409	0.0951217	2.87417	0.198536	0.0680043	0.224083	0.0692787	0.212515
1.70337	0.0982251	3.0122	0.162358	0.0687917	0.232204	0.0909953	0.219663
1.78701	0.101069	2.83205	0.165979	0.0922887	0.229489	0.0865448	0.218728
1.73534	0.0962598	2.5769	0.224069	0.0745843	0.246674	0.088052	0.215139
1.78959	0.10001	2.62717	0.211376	0.0929659	0.243347	0.0905159	0.2182
1.66304	0.0993464	2.7088	0.245805	0.0793872	0.228186	0.0697942	0.12948
1.66488	0.100036	3.05529	0.123455	0.0901776	0.233885	0.0778659	0.226846
1.62799	0.105091	2.60078	0.278205	0.0901078	0.221964	0.117974	0.213425
1.62037	0.0944081	2.3939	0.337528	0.0806548	0.240036	0.0661722	0.220179
1.60967	0.100465	2.83688	0.178527	0.0712621	0.222006	0.0923164	0.214471
1.61959	0.104362	2.82996	0.232623	0.0825996	0.227545	0.142992	0.224605
1.6426	0.105134	2.90982	0.14214	0.0681403	0.223408	0.0772084	0.223508
1.63911	0.106262	2.72616	0.113985	0.0918618	0.232422	0.0635403	0.214784
1.64632	0.0963559	3.02033	0.187852	0.0647799	0.229376	0.173828	0.227911
1.75306	0.0985828	2.42339	0.271463	0.0655065	0.242133	0.0614657	0.218834
1.74251	0.1037	2.8934	0.173658	0.0754388	0.216311	0.156035	0.219066
1.6309	0.107077	2.7386	0.193235	0.0933596	0.223294	0.079497	0.218515
1.61672	0.099889	3.06821	0.0843574	0.0769063	0.220652	0.129547	0.214872
1.72176	0.117031	3.24123	0.0772441	0.113862	0.225423	0.131361	0.222531
1.70787	0.100256	2.51882	0.197212	0.0861698	0.240309	0.0737717	0.223856
1.78396	0.101943	2.57544	0.249951	0.0862197	0.235778	0.064097	0.216459
1.61052	0.105348	2.6668	0.179826	0.0880086	0.223518	0.0815373	0.215012
1.62646	0.100985	2.59969	0.149982	0.103881	0.229461	0.0959392	0.224049
1.65109	0.0945208	2.80344	0.176592	0.0650203	0.222446	0.0866676	0.224671
1.56308	0.101702	2.85608	0.0670431	0.0655177	0.209349	0.224587	0.251499
1.6195	0.0941546	2.7141	0.164071	0.0737828	0.220874	0.0959404	0.225999
1.70269	0.112412	2.97879	0.104151	0.107826	0.220917	0.128406	0.214129
1.59052	0.0996261	2.89199	0.14892	0.0870994	0.219997	0.0898815	0.207295
1.74118	0.103784	2.53655	0.179235	0.0546606	0.217519	0.0769474	0.221967
1.65133	0.107332	2.90528	0.118302	0.0681272	0.218428	0.0705378	0.211697
1.53365	0.10058	3.17853	0.0768318	0.0614595	0.217898	0.157375	0.226199
1.69455	0.103742	2.69108	0.185644	0.0886968	0.214877	0.117893	0.218191
1.73657	0.107643	2.51847	0.199505	0.0955097	0.22877	0.0904056	0.211716
1.70301	0.103195	2.77797	0.17932	0.0835031	0.217847	0.0948084	0.212078
1.67965	0.113743	2.51314	0.181819	0.0945918	0.226658	0.0732491	0.216672
1.62996	0.102165	2.84866	0.105761	0.0889469	0.221505	0.0780597	0.217659
1.59847	0.10491	2.65275	0.187143	0.101565	0.230623	0.110738	0.221638
1.74746	0.100218	3.03792	0.1223	0.0753211	0.223448	0.0984218	0.230876
1.70677	0.105401	2.33255	0.209535	0.0742084	0.219021	0.0758612	0.227233
1.74272	0.112076	3.25913	0.101907	0.116468	0.225448	0.368333	0.224689
1.56951	0.0977376	2.6909	0.146998	0.0708082	0.226679	0.094223	0.22434
1.59691	0.0994155	2.81648	0.106741	0.0778774	0.207929	0.0753555	0.22131
1.66384	0.107805	2.53251	0.161135	0.114384	0.22273	0.0748666	0.216381
1.66122	0.0967865	2.57091	0.23374	0.0826203	0.231725	0.0648641	0.224528
1.579	0.101131	2.40529	0.18672	0.0646736	0.218707	0.102537	0.211341
1.71706	0.105021	2.96509	0.143759	0.0816348	0.223385	0.107397	0.231633
1.67435	0.106334	2.21176	0.283523	0.0892065	0.209195	0.0609301	0.22676
1.72753	0.111458	2.67878	0.0907495	0.104954	0.212483	0.0994038	0.220878
1.75855	0.089352	2.53715	0.170678	0.0662722	0.231711	0.0590956	0.230566
1.7946	0.109417	2.64706	0.160634	0.118162	0.219154	0.0794667	0.217866
1.64823	0.0966147	3.48296	0.0706665	0.0747677	0.22761	0.234648	0.228419
1.66434	0.0996933	2.98972	0.0959533	0.0876232	0.234294	0.0988428	0.229825
1.5898	0.10614	2.98294	0.0804977	0.0689227	0.23895	0.0884079	0.23508
1.65872	0.101148	2.79412	0.163235	0.079787	0.224151	0.0841374	0.232607
1.73606	0.10368	2.58296	0.180737	0.0805265	0.221965	0.136453	0.225125
1.74031	0.102073	2.19181	0.280878	0.0691667	0.219463	0.0724765	0.220206
1.67665	0.105338	2.78589	0.123135	0.0785467	0.221494	0.0825358	0.221328
1.61974	0.0936716	2.6623	0.168616	0.0907826	0.229146	0.102711	0.215794
1.66536	0.0907887	2.51953	0.176338	0.0853518	0.227998	0.0636591	0.224539
1.73333	0.096976	2.47185	0.150803	0.0873771	0.233386	0.0695029	0.224541
1.58907	0.0939318	2.48052	0.190787	0.070922	0.215531	0.10897	0.219708
1.63014	0.0955978	2.03634	0.0909876	0.0771482	0.214157	0.175433	0.2727
1.7451	0.103797	2.44964	0.280808	0.0908402	0.220459	0.0970193	0.183993
1.59571	0.102204	2.52689	0.260365	0.0556004	0.207716	0.0700977	0.133471
1.73669	0.0965826	3.26011	0.154679	0.0887341	0.235876	0.113865	0.213209
1.70634	0.109567	2.79574	0.181031	0.102466	0.215997	0.103706	0.211353
1.55796	0.0980064	2.66309	0.287329	0.0971104	0.214903	0.107269	0.215016
1.68915	0.10367	2.71726	0.263187	0.0744332	0.23581	0.0737479	0.214518
1.6585	0.108951	2.76817	0.229383	0.0857483	0.224766	0.0860949	0.217676
1.71367	0.11009	2.42151	0.201472	0.074227	0.230033	0.0702152	0.211237
1.73048	0.105309	2.95714	0.133709	0.0895925	0.231321	0.0743599	0.218156
1.63194	0.104528	3.00287	0.187331	0.0731926	0.230044	0.0966466	0.220846
1.61	0.106062	2.95803	0.133655	0.0757308	0.218765	0.0680891	0.168124
1.67541	0.0951118	2.72555	0.222913	0.0729798	0.217851	0.111095	0.213537
1.62259	0.0979313	2.6921	0.301317	0.0738812	0.234436	0.125732	0.225788
1.61481	0.0982175	2.84152	0.260975	0.0746943	0.220529	0.131567	0.228518
1.61877	0.0942251	2.73243	0.115039	0.0621638	0.22792	0.0942137	0.219039
1.6934	0.0996613	2.46833	0.34651	0.0744323	0.229524	0.132467	0.225452
1.67364	0.10854	2.55972	0.28886	0.0862976	0.23061	0.0599289	0.220921
1.73579	0.0973163	2.52694	0.273399	0.0801632	0.230998	0.120046	0.221937
1.65618	0.106557	3.11169	0.0689076	0.0910407	0.235913	0.1208	0.217124
1.67737	0.104016	2.79863	0.235513	0.0862156	0.208432	0.12088	0.229678
1.57861	0.100908	3.28074	0.0927542	0.0417808	0.213262	0.130021	0.235054
1.63228	0.105287	3.01035	0.16132	0.0726572	0.216657	0.078078	0.22958
1.78827	0.098963	2.61276	0.240872	0.0696773	0.223849	0.0726331	0.214498
1.68391	0.105664	3.26123	0.122629	0.0753001	0.229358	0.286021	0.235098
1.66621	0.106685	2.91233	0.210714	0.0988652	0.235582	0.0641042	0.222454
1.72714	0.10427	2.92176	0.242125	0.100333	0.22068	0.117619	0.228822
1.68158	0.106153	2.6316	0.206972	0.0953149	0.224754	0.0807895	0.219936
1.67507	0.100878	2.92092	0.139455	0.0723006	0.220821	0.110675	0.21029
1.6047	0.101646	2.6401	0.246118	0.0592372	0.21503	0.0931516	0.220451
1.68002	0.103136	2.75127	0.201519	0.110185	0.221559	0.0875935	0.212911
1.72495	0.0999367	2.37255	0.288485	0.0728299	0.213109	0.0914538	0.222191
1.61281	0.0973212	2.92839	0.244114	0.0741262	0.218621	0.144385	0.212792
1.66384	0.0956637	2.87556	0.119695	0.0673602	0.221042	0.0687206	0.213348
1.65085	0.0993585	3.24836	0.0909881	0.0864043	0.222375	0.112055	0.220789
1.60747	0.10148	2.86477	0.0980929	0.0784453	0.22891	0.174413	0.22666
1.58805	0.0985202	2.7781	0.183677	0.0703995	0.220521	0.0742503	0.217087
1.573	0.0964986	3.15252	0.122551	0.0670903	0.236828	0.164128	0.21374
1.61352	0.0988089	2.75563	0.170792	0.0901538	0.206615	0.0684314	0.217496
1.59504	0.0963105	3.36533	0.0744077	0.0650273	0.237544	0.108478	0.225329
1.59865	0.101679	3.16427	0.0834779	0.0673938	0.240959	0.0967886	0.23036
1.5219	0.100018	2.93818	0.172956	0.0730762	0.216743	0.0623253	0.209407
1.77871	0.0931653	2.695	0.207051	0.0873744	0.235343	0.114964	0.171627
1.72379	0.111833	2.58883	0.185135	0.12047	0.227484	0.098867	0.220533
1.67681	0.102519	2.58008	0.248092	0.0725806	0.228223	0.123948	0.217524
1.70332	0.0979109	2.65556	0.188693	0.0950908	0.23725	0.0606538	0.144202
1.61311	0.0939542	2.80447	0.118385	0.0826586	0.234993	0.0832334	0.224345
1.658	0.0957228	2.81626	0.198001	0.0945167	0.230195	0.0812687	0.216639
1.5973	0.1064	2.8079	0.238762	0.0586947	0.222012	0.091379	0.213571
1.58435	0.105198	2.45181	0.207317	0.0748936	0.219386	0.0607815	0.228211
1.56772	0.0996078	2.58994	0.189929	0.0698177	0.221894	0.0868425	0.212396
1.6125	0.0997583	2.63199	0.326184	0.0744238	0.21505	0.122569	0.225797
1.66578	0.109055	2.7073	0.183944	0.0975178	0.232716	0.0698716	0.218343
1.63191	0.105258	2.91952	0.180731	0.0938027	0.22432	0.0926108	0.22837
1.74343	0.0965779	2.50135	0.244248	0.0797152	0.234051	0.0634507	0.222045
1.6366	0.105325	2.98246	0.133166	0.101334	0.236677	0.223041	0.230753
1.70466	0.112187	3.10185	0.0836511	0.11541	0.215072	0.124135	0.216032
1.55916	0.10107	2.97881	0.10802	0.0506043	0.218331	0.0772659	0.224189
1.65109	0.09256	2.96386	0.114552	0.0708412	0.218644	0.0984429	0.222762
1.61677	0.0972339	2.80248	0.198166	0.0740438	0.215791	0.0622758	0.224249
1.65947	0.0986508	2.75434	0.149059	0.0824721	0.238826	0.0849679	0.222946
1.59744	0.107313	2.45648	0.219478	0.0510138	0.229841	0.150664	0.221698
1.73096	0.0994802	2.60321	0.177357	0.0767243	0.218014	0.0987141	0.225924
1.74913	0.10405	2.69469	0.0974948	0.0749449	0.221828	0.111433	0.225578
1.60144	0.0902617	2.45533	0.177116	0.083556	0.225036	0.066747	0.225533
1.68158	0.0988524	2.68957	0.162658	0.0841422	0.22653	0.13315	0.222983
1.70211	0.104815	2.53806	0.258293	0.0790468	0.226529	0.122577	0.22454
1.62018	0.105533	2.997	0.148802	0.0728958	0.214773	0.0862036	0.241863
1.7051	0.0992471	2.59627	0.196872	0.0967318	0.224319	0.0924523	0.21988
1.70444	0.10385	2.61796	0.229061	0.0949179	0.229988	0.0732462	0.225419
1.76198	0.0910312	2.73129	0.109482	0.0775729	0.221187	0.073775	0.218985
1.67507	0.117423	2.18624	0.247046	0.0892628	0.229945	0.0645665	0.22695
1.67776	0.106432	2.54217	0.213246	0.0748052	0.220192	0.136642	0.231482
1.63069	0.106908	2.6223	0.147787	0.076031	0.227402	0.0571696	0.2175
1.72204	0.115287	2.35101	0.217931	0.0721692	0.222813	0.0629628	0.222159
1.8041	0.0898559	2.6202	0.234709	0.0884851	0.222601	0.0967057	0.213176
1.72676	0.103641	2.94754	0.0957983	0.0924604	0.218212	0.0989654	0.220257
1.63431	0.103526	2.49921	0.228818	0.0777361	0.234637	0.088248	0.218637
1.76561	0.0984749	2.74969	0.104269	0.0654372	0.227145	0.0888977	0.229313
1.71413	0.103771	2.79211	0.0683408	0.0871565	0.221364	0.108497	0.222581
1.65792	0.0942465	2.54967	0.149744	0.0780749	0.217331	0.0638697	0.222357
1.71286	0.100132	2.01626	0.380535	0.0666251	0.224254	0.135827	0.228736
1.5915	0.0970588	2.90504	0.0724693	0.057751	0.216878	0.128885	0.223704
1.61787	0.0979318	2.54246	0.251361	0.071951	0.228002	0.128931	0.238157
1.64493	0.100257	2.7548	0.11252	0.0894809	0.223421	0.111567	0.222983
1.62582	0.106409	2.8338	0.0745565	0.0745911	0.214792	0.211047	0.22254
1.60929	0.10187	2.85004	0.231072	0.0738259	0.225905	0.0790174	0.231663
1.62646	0.0999729	2.66791	0.176608	0.0763884	0.2263	0.591177	0.22401
1.75285	0.10218	2.56388	0.185228	0.102981	0.220445	0.151949	0.231847
1.7701	0.104155	2.94668	0.121117	0.103912	0.246997	0.0741216	0.223141
1.6759	0.0910578	3.2319	0.135557	0.0811408	0.228621	0.0719029	0.232632
1.67484	0.106463	2.60247	0.240617	0.0692729	0.217504	0.117992	0.22439
1.55853	0.0980056	2.61912	0.120309	0.0761588	0.240368	0.145032	0.234819
1.73323	0.104929	3.31565	0.118603	0.0699648	0.225127	0.202906	0.227295
1.67023	0.105686	3.1166	0.115328	0.0926162	0.215295	0.0840618	0.223246
1.63522	0.101961	2.90866	0.211293	0.0885249	0.2091	0.0931614	0.222985
1.61137	0.104544	2.83416	0.248908	0.0690646	0.211808	0.124981	0.219486
1.60932	0.106215	2.66976	0.231744	0.0619838	0.224158	0.0810609	0.218005
1.62745	0.102068	3.03989	0.105179	0.0975424	0.221136	0.0968019	0.204279
1.65691	0.109525	2.92351	0.1366	0.0971587	0.224294	0.167441	0.220234
1.69332	0.102937	3.1194	0.125797	0.0771147	0.213177	0.105068	0.213139
1.56956	0.0994703	3.05229	0.107303	0.0734783	0.237183	0.0919428	0.215923
1.59968	0.0986958	2.93223	0.207873	0.0530884	0.233939	0.114031	0.213894
1.76906	0.105412	2.56325	0.280893	0.100473	0.224858	0.0618646	0.223692
1.6978	0.116811	3.00517	0.211724	0.0958808	0.221699	0.0759387	0.229883
1.66621	0.108515	2.52979	0.23816	0.0985069	0.219151	0.0693249	0.237384
1.60675	0.1063	3.19324	0.110169	0.0741901	0.235614	0.126826	0.217056
1.62985	0.105226	2.68173	0.258886	0.0861991	0.22421	0.0820508	0.213183
1.6616	0.104225	2.85863	0.196818	0.0852286	0.214523	0.109629	0.212884
1.60303	0.098194	3.11228	0.134036	0.0682491	0.223249	0.0874572	0.216262
1.58134	0.0983297	2.85743	0.205079	0.0740773	0.234548	0.125326	0.229652
1.66443	0.108157	2.9955	0.140819	0.0852639	0.230874	0.109828	0.219812
1.70597	0.105159	2.78199	0.198465	0.0713098	0.217602	0.064891	0.219953
1.77115	0.110853	2.92244	0.176761	0.105863	0.223919	0.0865663	0.220202
1.68591	0.106395	2.86679	0.17527	0.0831717	0.216836	0.0858791	0.220311
1.64239	0.102838	2.73874	0.324501	0.0907278	0.225054	0.13677	0.218366
1.64759	0.0909059	2.63793	0.19227	0.0805166	0.2271	0.0949547	0.218499
1.64724	0.0998335	2.56604	0.26008	0.0821282	0.209263	0.0855324	0.214866
1.6755	0.0992581	2.84237	0.17115	0.0698327	0.240111	0.0916635	0.202488
1.59223	0.0978758	3.18778	0.136233	0.0653733	0.225182	0.192794	0.229213
1.63526	0.0949933	2.75332	0.203042	0.0709937	0.222829	0.0598733	0.220858
1.69935	0.103861	2.91343	0.234895	0.10205	0.222287	0.160024	0.23026
1.60575	0.0992956	2.49413	0.282839	0.0768613	0.232884	0.110365	0.220703
1.61627	0.0978743	2.89991	0.147689	0.0628102	0.22577	0.171765	0.226433
1.77972	0.0987522	2.84685	0.171302	0.0718045	0.224961	0.0941212	0.215298
1.71133	0.101024	2.65357	0.212884	0.10236	0.23285	0.0683541	0.211729
1.6679	0.0938387	2.85223	0.196654	0.0892468	0.239196	0.0575081	0.222693
1.68445	0.097109	2.89142	0.201506	0.0701048	0.239986	0.0842902	0.2246
1.66122	0.0973493	3.02816	0.108414	0.081044	0.22588	0.0780813	0.21916
1.73489	0.110455	2.72539	0.321213	0.124184	0.227681	0.138112	0.213907
1.65388	0.0964365	2.83524	0.162587	0.0674844	0.22934	0.0651455	0.218931
1.73384	0.102052	2.8732	0.143181	0.0919023	0.217203	0.0677813	0.22688
1.77832	0.100672	2.61959	0.28658	0.0679186	0.231999	0.0858659	0.217302
1.79136	0.0882734	2.69478	0.192164	0.0785895	0.232855	0.0818771	0.221147
1.72065	0.096398	2.57327	0.227501	0.0691314	0.228621	0.0792115	0.216863
1.68357	0.102927	2.93479	0.111712	0.0772207	0.233458	0.090801	0.223411
1.7036	0.101924	3.15069	0.0901341	0.0808617	0.222529	0.104108	0.220713
1.72283	0.10118	2.80147	0.168852	0.0675661	0.233751	0.0875747	0.218329
1.79965	0.0918657	3.18278	0.134659	0.0717429	0.234378	0.177925	0.225923
1.57837	0.109536	2.94367	0.228324	0.0514378	0.129123	0.114787	0.224644
1.69065	0.104536	3.00618	0.0541714	0.0834962	0.227971	0.111827	0.234602
1.61296	0.208849	2.73301	0.177398	0.0681306	0.232292	0.0648593	0.186929
1.65607	0.104363	2.65025	0.222908	0.0749044	0.232494	0.0697167	0.214785
1.57871	0.1	2.8726	0.143512	0.059088	0.222379	0.115258	0.229596
1.69427	0.101485	2.8853	0.120049	0.0736448	0.231319	0.0943523	0.224191
1.68538	0.110802	2.71561	0.243472	0.086989	0.23508	0.122271	0.231294
1.54231	0.0986673	2.2695	0.31049	0.0831605	0.230823	0.10901	0.211975
1.58832	0.103323	2.56454	0.217051	0.068502	0.216746	0.0779553	0.216514
1.56772	0.099419	2.97749	0.085742	0.0631099	0.218786	0.123358	0.242026
1.76015	0.0991336	2.70828	0.181414	0.0724277	0.236233	0.0900466	0.215058
1.58343	0.0916389	2.59945	0.27291	0.0684584	0.22122	0.138759	0.221885
1.63082	0.0956379	2.41563	0.194664	0.0673191	0.230737	0.0632005	0.224111
1.66714	0.103237	3.13259	0.0990663	0.0789812	0.22505	0.249029	0.230128
1.68121	0.115152	2.62946	0.135395	0.115536	0.211781	0.183839	0.226364
1.71497	0.098747	2.43697	0.163196	0.0769296	0.231937	0.0911068	0.230168
1.71852	0.10081	2.73191	0.17582	0.104438	0.225349	0.0870447	0.216352
1.63247	0.10249	2.79226	0.139703	0.0691249	0.219899	0.104513	0.229132
1.76106	0.108108	3.00033	0.105262	0.115641	0.226127	0.140313	0.221198
1.70921	0.109249	2.70684	0.185251	0.0799695	0.225004	0.066003	0.222249
1.5792	0.0934342	2.68229	0.198448	0.0725571	0.232553	0.0979619	0.22439
1.6662	0.0981143	2.54347	0.207309	0.0831124	0.226303	0.0715069	0.219893
1.61632	0.105918	2.89015	0.10661	0.0902484	0.223506	0.105519	0.226528
1.663	0.105919	2.7415	0.156976	0.0753613	0.214278	0.113787	0.224499
1.56407	0.100301	2.83519	0.157026	0.060988	0.2166	0.0844645	0.23012
1.64128	0.10639	2.71139	0.185808	0.107758	0.219859	0.0963631	0.23032
1.74688	0.0963815	2.64988	0.158632	0.073441	0.218315	0.06358	0.221241
1.71684	0.103323	2.40602	0.248233	0.0696886	0.229977	0.151139	0.228231
1.60377	0.0974103	2.79009	0.0811754	0.0784059	0.229483	0.0784973	0.216051
1.68698	0.105087	2.59654	0.227451	0.0971567	0.232748	0.12295	0.222277
1.71384	0.0934332	2.4961	0.221141	0.0723293	0.243144	0.142794	0.231494
1.69719	0.11428	2.721	0.138427	0.079293	0.215845	0.0826194	0.220413
1.58295	0.0983436	2.98201	0.105597	0.0479603	0.236843	0.076846	0.22602
1.68719	0.0978568	2.67137	0.0911582	0.0887541	0.219387	0.102409	0.224377
1.54799	0.101323	2.63418	0.135631	0.060503	0.2061	0.0642054	0.224817
1.55773	0.0952405	2.70256	0.129864	0.130179	0.229505	0.121413	0.230059
1.63892	0.0921384	2.57007	0.131794	0.0719874	0.228997	0.0864426	0.230749
1.60843	0.103514	2.41327	0.207398	0.0710825	0.231462	0.140312	0.230109
1.63654	0.102879	2.55027	0.147905	0.0721842	0.22412	0.0779813	0.220726
1.67866	0.104426	3.22825	0.0648468	0.0872922	0.223136	0.204144	0.216811
1.67796	0.0981115	3.25834	0.106343	0.0750589	0.23113	0.121683	0.212848
1.56493	0.0998335	2.67459	0.196387	0.0583163	0.220343	0.0866081	0.21872
1.58637	0.0978263	2.75347	0.250712	0.0552702	0.230257	0.0878189	0.221392
1.67817	0.107576	2.77047	0.133875	0.0753208	0.209102	0.214059	0.215599
1.68054	0.0931507	3.18576	0.0994032	0.0833092	0.213809	0.0988419	0.20081
1.57134	0.0999368	2.9175	0.156274	0.0616451	0.210293	0.15734	0.239115
1.63427	0.0909974	2.80622	0.262866	0.0819187	0.229898	0.0911621	0.204084
1.64493	0.0913317	2.74247	0.253351	0.0827619	0.221015	0.0931356	0.215507
1.66802	0.0969368	2.78541	0.21582	0.0822511	0.229602	0.07032	0.229627
1.60767	0.091385	2.76985	0.200609	0.0817299	0.225021	0.0480019	0.0375236
1.58465	0.106882	2.87234	0.238596	0.0715816	0.22617	0.103035	0.222195
1.59122	0.0965212	2.57087	0.297973	0.0785249	0.234185	0.14025	0.218916
1.67968	0.100364	2.96963	0.192692	0.0968323	0.234073	0.0975671	0.218815
1.68067	0.110514	2.68986	0.19604	0.112546	0.216888	0.0908252	0.22453
1.75666	0.102122	2.90394	0.238556	0.0731162	0.232361	0.060008	0.217658
1.64706	0.0986809	2.71203	0.264983	0.0903793	0.21885	0.0879331	0.223747
1.6121	0.10185	3.23611	0.184928	0.0820946	0.234503	0.477497	0.227528
1.7037	0.0991721	2.82519	0.18081	0.086201	0.241155	0.100305	0.221447
1.70028	0.0968254	2.7685	0.255685	0.0756332	0.226279	0.0803954	0.215835
1.56774	0.0998234	2.66396	0.271924	0.0726935	0.237079	0.0697392	0.21792
1.7134	0.104929	2.46055	0.272112	0.0747669	0.226519	0.0771592	0.22109
1.58637	0.10084	2.74615	0.242356	0.057395	0.220917	0.135804	0.228459
1.75754	0.111774	2.65597	0.259174	0.13138	0.230259	0.0813623	0.217388
1.6038	0.0938187	3.42058	0.0786652	0.0669264	0.216088	0.114548	0.238352
1.60713	0.105954	2.71045	0.269393	0.0641564	0.220318	0.108988	0.21836
1.61251	0.0987302	2.78008	0.185321	0.0663271	0.239052	0.0736113	0.213019
1.61176	0.101412	3.15868	0.112809	0.0878612	0.230695	0.125756	0.217913
1.68997	0.105232	2.63249	0.224956	0.0874213	0.229952	0.0852344	0.21838
1.68573	0.0988381	2.7069	0.199216	0.0936299	0.220399	0.0969502	0.218674
1.60967	0.0947196	2.64112	0.201634	0.0722241	0.21984	0.0961442	0.228502
1.56064	0.0970455	2.66667	0.206973	0.0668858	0.231064	0.0628561	0.222865
1.7451	0.0912834	3.04445	0.131328	0.075677	0.225064	0.100386	0.217662
1.6564	0.10465	2.87448	0.185928	0.0909355	0.211685	0.0765226	0.219811
1.61149	0.107415	3.08158	0.103522	0.0911764	0.224492	0.0932503	0.221412
1.70752	0.105047	2.5959	0.230786	0.0735557	0.231081	0.102138	0.226929
1.7077	0.0896433	2.60923	0.233797	0.0780205	0.233433	0.0570538	0.224451
1.60206	0.101364	2.78338	0.200681	0.0746336	0.224237	0.0885525	0.225687
1.74955	0.0979501	2.84228	0.0960784	0.0754412	0.233183	0.103579	0.224376
1.69545	0.109318	2.93965	0.142694	0.10503	0.226068	0.0751174	0.224432
1.6127	0.107178	2.87804	0.219062	0.0763594	0.219092	0.0996796	0.216498
1.74599	0.0975936	2.56859	0.193421	0.0672942	0.237695	0.0706932	0.217264
1.62682	0.099812	3.04707	0.10478	0.0837376	0.222513	0.099945	0.221347
1.64744	0.103268	2.95867	0.168572	0.0750156	0.224714	0.107966	0.208848
1.77471	0.106002	2.90617	0.122742	0.0876981	0.227161	0.114904	0.209532
1.64182	0.0927261	3.34687	0.162988	0.0728596	0.232312	0.312879	0.222644
1.58851	0.0996837	2.73121	0.158333	0.0669141	0.227906	0.0978447	0.140438
1.62375	0.0999367	2.83133	0.175466	0.0732531	0.221789	0.164889	0.218887
1.6649	0.0981275	2.65231	0.146148	0.0878349	0.228081	0.0684546	0.219196
1.6585	0.106481	2.91483	0.144455	0.080292	0.218772	0.125886	0.22181
1.58218	0.0973525	2.57086	0.159494	0.0629354	0.228907	0.0744597	0.189107
1.68093	0.0920143	2.25205	0.332102	0.07027	0.215804	0.0992076	0.223894
1.65062	0.0986988	2.76	0.155921	0.0677339	0.23048	0.0690302	0.218756
1.7264	0.0996626	2.92556	0.188401	0.0608901	0.221098	0.14239	0.236247
1.67807	0.0990242	2.52799	0.198291	0.0743394	0.226974	0.0919619	0.21337
1.7264	0.10176	2.74785	0.179348	0.0717465	0.239593	0.0675627	0.218257
1.64386	0.179336	2.66053	0.230378	0.0834555	0.245006	0.0550563	0.229302
1.66124	0.099975	2.57123	0.225366	0.0906354	0.207258	0.0904763	0.219024
1.60161	0.102547	2.8275	0.161579	0.0689828	0.2131	0.0992818	0.220022
1.74782	0.0964631	3.10804	0.0943059	0.0785445	0.23692	0.0983729	0.220621
1.61456	0.0919626	2.89326	0.140527	0.0608968	0.207471	0.0837554	0.230336
1.55562	0.107239	2.9556	0.147559	0.0678116	0.213789	0.0910653	0.222257
1.68391	0.0913036	2.59978	0.183149	0.0761292	0.215227	0.0774604	0.216895
1.60852	0.0946948	2.72017	0.17235	0.0953847	0.243633	0.105429	0.216425
1.67108	0.0969087	3.15545	0.0764827	0.0816079	0.227127	0.196357	0.225985
1.6635	0.105828	2.57264	0.286759	0.122451	0.239794	0.135231	0.236505
1.62672	0.106264	2.45351	0.173275	0.0840543	0.219465	0.070541	0.219378
1.63519	0.105864	2.39815	0.210934	0.0943212	0.219022	0.0773898	0.219767
1.63707	0.101887	3.0857	0.0725398	0.100132	0.223368	0.124243	0.216505
1.71099	0.0978243	3.31505	0.0769686	0.0874624	0.227697	0.106455	0.22629
1.624	0.0977487	2.7396	0.194719	0.0645679	0.226204	0.0724705	0.217732
1.61558	0.0942649	3.14963	0.152951	0.0728721	0.217679	0.142382	0.223114
1.64958	0.0969419	2.64543	0.135305	0.0870226	0.249276	0.0657053	0.219594
1.59041	0.103552	2.67713	0.185106	0.0823901	0.220254	0.0816882	0.222369
1.62822	0.0982507	2.41298	0.147323	0.0730947	0.222309	0.0937281	0.245378
1.6145	0.100486	2.70726	0.1852	0.0776295	0.218045	0.0894161	0.219383
1.61466	0.107263	2.76781	0.11818	0.0824812	0.209747	0.081481	0.219077
1.67303	0.0978355	2.87613	0.1179	0.0737641	0.22265	0.103348	0.216742
1.59083	0.100592	2.5034	0.204523	0.0683974	0.211339	0.091399	0.221104
1.66264	0.104181	2.43087	0.152966	0.0750357	0.232343	0.0653384	0.224925
1.57766	0.0999548	3.1069	0.0977439	0.0780312	0.2142	0.0929357	0.229549
1.70145	0.115605	2.53482	0.200852	0.1088	0.231543	0.0898278	0.226608
1.75486	0.0900528	3.25358	0.0919697	0.0778993	0.224641	0.155096	0.22191
1.60673	0.100344	2.92071	0.121369	0.0656341	0.216497	0.173523	0.257153
1.61471	0.100737	2.91469	0.122504	0.0832848	0.207311	0.0870466	0.232082
1.77143	0.0982122	2.85991	0.121616	0.085163	0.253133	0.138385	0.219014
1.76652	0.0914306	2.14998	0.269728	0.0874191	0.234246	0.0572098	0.225687
1.75559	0.0954127	2.65236	0.175474	0.0782504	0.237676	0.073949	0.217515
1.62718	0.105687	3.07669	0.0653595	0.0932309	0.218401	0.10501	0.224025
1.67836	0.105433	2.70382	0.114613	0.0928587	0.238432	0.0800618	0.222925
1.67633	0.10336	2.8163	0.146213	0.0737742	0.212424	0.147038	0.217485
1.61741	0.0949808	2.53738	0.248074	0.0859526	0.233279	0.0704104	0.217117
1.6704	0.101867	2.52845	0.197011	0.0939155	0.240543	0.109176	0.221206
1.65017	0.10132	2.65119	0.229059	0.0694815	0.220796	0.103093	0.230896
1.71635	0.0965972	2.90512	0.254384	0.0792949	0.243671	0.117363	0.209835
1.65853	0.0963096	2.87582	0.203479	0.0776765	0.214931	0.0832029	0.213178
1.57983	0.0963212	3.15627	0.200592	0.0625362	0.235959	0.148998	0.222315
1.69487	0.0961053	2.95657	0.206399	0.0820729	0.239948	0.0812213	0.216013
1.71278	0.100779	2.68499	0.216648	0.0744568	0.225524	0.122698	0.219793
1.76942	0.0989442	2.74139	0.268684	0.0682418	0.247163	0.0771639	0.22415
1.76194	0.118641	2.85338	0.234264	0.113857	0.228111	0.0633161	0.222959
1.70692	0.104859	2.97124	0.189389	0.058139	0.232551	0.0838905	0.217487
1.67011	0.0978672	3.13725	0.19204	0.0781138	0.228028	0.0846828	0.168021
1.59757	0.099944	2.39035	0.206879	0.0564505	0.217465	0.055225	0.225777
1.68875	0.0960431	2.55882	0.254873	0.0863145	0.222793	0.0993173	0.220219
1.62791	0.104533	2.97222	0.129006	0.0767732	0.239581	0.112948	0.20938
1.73745	0.0969137	2.7526	0.186497	0.0678855	0.247899	0.0785272	0.22063
1.57507	0.0977999	2.60223	0.250145	0.0727639	0.226365	0.0995876	0.243011
1.67914	0.100232	2.71964	0.227132	0.0704647	0.228901	0.143224	0.227016
1.64363	0.100136	3.03967	0.105931	0.0711797	0.216307	0.0906707	0.222348
1.62923	0.0927807	2.86468	0.16734	0.0765395	0.214604	0.0865943	0.217322
1.71265	0.10328	2.7679	0.202306	0.0932943	0.23317	0.0611016	0.222024
1.71452	0.116142	3.15056	0.0765751	0.117881	0.223804	0.107277	0.218483
1.56775	0.0978458	2.67715	0.259971	0.0574155	0.227046	0.0781261	0.217862
1.71455	0.115422	2.59225	0.313797	0.122063	0.227609	0.108876	0.226288
1.70588	0.105686	2.84534	0.144624	0.0943395	0.240036	0.197311	0.226853
1.60053	0.0993714	2.89436	0.172062	0.0636794	0.230028	0.0837858	0.218502
1.61558	0.0922949	2.87498	0.188552	0.0648372	0.239279	0.0737847	0.237947
1.62963	0.0947277	2.50768	0.255843	0.0681687	0.224343	0.109168	0.236988
1.65597	0.0983957	2.90605	0.0992731	0.0706598	0.229928	0.0877716	0.225187
1.67476	0.110739	2.88164	0.31986	0.0971583	0.228213	0.130181	0.222145
1.6585	0.0749066	2.44731	0.198859	0.0863927	0.234173	0.116417	0.230619
1.64091	0.105828	2.83289	0.205247	0.0796881	0.228857	0.0709968	0.229427
1.8057	0.119251	3.31122	0.087508	0.372466	0.229801	0.18675	0.21808
1.6058	0.0929468	2.89381	0.126977	0.0763143	0.215414	0.149512	0.232102
1.59637	0.102802	2.91461	0.109555	0.0732449	0.235311	0.11132	0.221655
1.60436	0.100165	2.74554	0.271337	0.0613317	0.216618	0.134187	0.231287
1.66799	0.11049	2.9033	0.192214	0.0903533	0.229061	0.117677	0.191218
1.7296	0.0892371	2.89009	0.168842	0.0826303	0.228593	0.08998	0.215937
1.65214	0.106264	2.39372	0.340517	0.0880219	0.226589	0.102162	0.216443
1.68067	0.109926	2.67921	0.191778	0.121478	0.214031	0.110494	0.221955
1.73434	0.0982127	2.72771	0.151664	0.0829224	0.24051	0.0922751	0.212447
1.68591	0.0971963	2.95894	0.176927	0.0816376	0.236938	0.0873755	0.22018
1.66713	0.0962533	2.73281	0.19021	0.0735293	0.23025	0.141601	0.234113
1.69566	0.102734	2.90497	0.153503	0.0912343	0.222329	0.106704	0.218372
1.65646	0.0999556	2.342	0.231448	0.1082	0.22538	0.0503516	0.222444
1.668	0.105084	2.87846	0.354628	0.0959513	0.224835	0.125495	0.27211
1.61699	0.100536	3.09834	0.120195	0.0626025	0.222679	0.197573	0.230386
1.71592	0.103065	2.78098	0.13801	0.08054	0.209593	0.0891108	0.224985
1.745	0.103424	3.12278	0.140431	0.0707638	0.232067	0.182705	0.224927
1.79272	0.112804	2.41723	0.310404	0.132938	0.226077	0.11414	0.227215
1.70059	0.10973	2.18174	0.22751	0.0947327	0.220855	0.0824731	0.244049
1.63558	0.107547	2.43274	0.276026	0.0649096	0.21911	0.126175	0.216609
1.58588	0.100635	3.18619	0.077677	0.0566397	0.218874	0.105323	0.222722
1.67327	0.107523	2.61026	0.172255	0.088174	0.216963	0.0696154	0.215241
1.6208	0.0985789	2.47526	0.186657	0.0829815	0.219415	0.0813152	0.222284
1.66075	0.0969743	2.32129	0.364843	0.0804763	0.216048	0.106679	0.214527
1.71637	0.103602	2.52875	0.20827	0.0738863	0.230872	0.0833008	0.214877
1.6914	0.096891	2.93034	0.0733127	0.0762205	0.232473	0.121643	0.225087
1.73296	0.103249	2.97419	0.152261	0.0700514	0.233286	0.0734739	0.223763
1.6343	0.096707	2.77358	0.158977	0.0744854	0.231557	0.155786	0.228917
1.73203	0.0907771	2.0797	0.247565	0.0829617	0.233182	0.0790614	0.210358
1.78719	0.0954308	2.8624	0.0723542	0.0585722	0.239169	0.107271	0.221095
1.76471	0.0943323	2.56848	0.215257	0.0879721	0.236377	0.0962815	0.223133
1.57978	0.10512	2.40642	0.228145	0.0816525	0.234947	0.099148	0.221733
1.59175	0.104495	2.64759	0.158159	0.068759	0.216639	0.0954135	0.213402
1.66031	0.106699	2.8319	0.229741	0.10157	0.237211	0.136363	0.231641
1.6929	0.104851	3.07478	0.101088	0.0860023	0.209817	0.144393	0.216852
1.61347	0.0919722	2.72189	0.213111	0.0896421	0.221966	0.150091	0.237434
1.67026	0.101925	2.24073	0.201269	0.0756074	0.208924	0.0955686	0.22308
1.55482	0.0988125	2.83516	0.114456	0.0634645	0.219502	0.112303	0.21966
1.62383	0.0968399	2.42813	0.199204	0.0796669	0.221223	0.101498	0.224549
1.66041	0.0987401	2.62154	0.176976	0.0831503	0.22097	0.0665621	0.222874
1.75109	0.0905773	2.64505	0.152191	0.0776827	0.237996	0.145865	0.233139
1.56501	0.0981657	2.58945	0.146427	0.068002	0.238411	0.0842229	0.220762
1.56952	0.0976114	2.83072	0.20991	0.0646936	0.240158	0.147768	0.22677
1.6136	0.0999101	2.54248	0.17993	0.0791684	0.220029	0.10439	0.218649
1.64854	0.101252	2.75019	0.154459	0.0721044	0.237577	0.0653785	0.221652
1.63285	0.217981	2.61141	0.163825	0.0729176	0.22967	0.0787249	0.229137
1.67706	0.100425	2.65597	0.172149	0.0944595	0.233784	0.0759309	0.22356
1.59256	0.10776	2.59695	0.163595	0.096492	0.219926	0.064717	0.22432
1.76002	0.106502	2.512	0.132733	0.0840225	0.230526	0.131706	0.228672
1.79494	0.103262	2.67231	0.150489	0.0844553	0.219046	0.153571	0.227845
1.74191	0.102891	2.36704	0.214712	0.0687042	0.249982	0.0845012	0.219666
1.59728	0.100725	2.98481	0.0810496	0.0719937	0.22719	0.0956403	0.235283
1.70804	0.104119	2.69879	0.0874864	0.0948408	0.220268	0.087357	0.211487
1.74603	0.100504	2.91236	0.0824258	0.0775309	0.217265	0.125047	0.219605
1.62121	0.0992692	3.0558	0.0826404	0.0734676	0.218485	0.0875847	0.223166
1.70395	0.108221	2.82118	0.20941	0.0970645	0.229333	0.0744894	0.223761
1.77013	0.0974428	2.61961	0.284724	0.0671877	0.23892	0.116633	0.219909
1.67933	0.100047	3.16618	0.218138	0.0737472	0.224537	0.138176	0.227791
1.59845	0.103786	2.5946	0.151305	0.0706501	0.223849	0.101643	0.220702
1.7271	0.112723	2.68917	0.165008	0.115316	0.23241	0.545978	0.256456
1.63212	0.0937255	2.80598	0.165773	0.0703359	0.203199	0.141653	0.215205
1.72766	0.102666	3.2291	0.158274	0.0641154	0.238811	0.201132	0.21635
1.67727	0.106183	3.09592	0.1925	0.0988888	0.230771	0.0813609	0.215381
1.58435	0.100666	3.35435	0.179147	0.0574207	0.223801	0.117331	0.214989
1.73929	0.102451	2.60613	0.235056	0.0696172	0.24888	0.126845	0.24245
1.57323	0.100985	3.09795	0.182397	0.0698401	0.215834	0.100846	0.217727
1.6737	0.100797	3.06222	0.183436	0.0724722	0.249706	0.114653	0.219191
1.59	0.0950283	2.62474	0.291124	0.0603263	0.223835	0.127987	0.221218
1.70269	0.106886	2.9651	0.114417	0.118717	0.231544	0.112423	0.229676
1.66891	0.092524	2.90883	0.214918	0.072208	0.221087	0.0697511	0.219777
1.64762	0.102816	2.8006	0.242958	0.0679352	0.222588	0.128185	0.230611
1.66174	0.0957472	2.98946	0.241206	0.0767322	0.245015	0.12991	0.211754
1.69935	0.10071	3.03106	0.209138	0.0715131	0.235937	0.0801456	0.223014
1.60956	0.101199	2.74573	0.19628	0.0831727	0.234165	0.069022	0.222258
1.65691	0.105678	2.9063	0.170214	0.101174	0.220064	0.0871675	0.2178
1.70935	0.102374	2.6669	0.278246	0.0720016	0.232597	0.0608888	0.222111
1.66942	0.0971963	2.69669	0.205227	0.0792624	0.227437	0.0738937	0.212925
1.69872	0.0958522	2.86655	0.15755	0.0671728	0.219284	0.0710753	0.225998
1.702	0.110511	2.51317	0.24189	0.097893	0.227754	0.0850896	0.213209
1.58628	0.106997	3.02073	0.226524	0.0546796	0.226114	0.143334	0.228769
1.68715	0.0976732	3.37868	0.0886953	0.0833742	0.229023	0.151113	0.221738
1.65447	0.0999729	2.33268	0.248014	0.0810181	0.225169	0.0887503	0.211191
1.58152	0.102513	2.73235	0.205476	0.0630468	0.225689	0.103326	0.229472
1.57779	0.100202	2.64727	0.233177	0.0534136	0.214176	0.117831	0.217915
1.59465	0.108168	3.21026	0.228322	0.102382	0.229798	0.141824	0.237039
1.56224	0.100793	2.86224	0.12753	0.0709853	0.213909	0.0786891	0.218244
1.5935	0.102573	2.7115	0.211858	0.0732785	0.24349	0.0738758	0.219768
1.66256	0.106028	2.40311	0.398297	0.0690297	0.220676	0.0893734	0.213504
1.71661	0.102886	2.78227	0.207694	0.0789364	0.234848	0.163793	0.223722
1.61394	0.10041	3.01889	0.0886873	0.0677554	0.220592	0.0915591	0.215668
1.56146	0.0997224	2.67671	0.223042	0.0644604	0.219638	0.149681	0.227862
1.64205	0.100707	2.84949	0.147193	0.0770993	0.241304	0.0800925	0.224999
1.59703	0.0938611	3.03592	0.147944	0.0771546	0.212946	0.123815	0.214046
1.63249	0.106998	2.62497	0.313579	0.0934189	0.223055	0.127455	0.223117
1.6263	0.105492	2.8552	0.152194	0.0880558	0.231137	0.0996974	0.201629
1.63993	0.103636	2.90462	0.195626	0.068831	0.246392	0.073578	0.218297
1.71147	0.104676	2.73868	0.295235	0.0877711	0.233393	0.11825	0.219504
1.77115	0.0975605	2.82173	0.226991	0.0681726	0.218934	0.10523	0.221259
1.7468	0.102892	2.76129	0.239851	0.0910767	0.224312	0.0804545	0.221296
1.674	0.113304	3.1108	0.197144	0.0917143	0.221044	0.0766249	0.231662
1.64615	0.0918012	2.80726	0.15344	0.0809888	0.232228	0.0734215	0.219514
1.60177	0.101022	2.34823	0.23162	0.0638319	0.222009	0.0637019	0.229914
1.58806	0.0993464	3.08678	0.115564	0.0630123	0.220439	0.0954237	0.224108
1.7638	0.111565	3.00093	0.0637545	0.125434	0.232738	0.0956025	0.228261
1.59664	0.0986175	2.34512	0.294441	0.0627035	0.228726	0.122142	0.225162
1.58662	0.0980932	2.71045	0.262144	0.0459708	0.220851	0.100043	0.221123
1.62492	0.0991838	2.63656	0.201804	0.0803972	0.228153	0.0840319	0.219182
1.71614	0.0967931	2.61351	0.206224	0.0680323	0.237413	0.102041	0.216525
1.63522	0.10542	3.13832	0.235792	0.0761708	0.223753	0.149505	0.224551
1.65305	0.097785	3.09295	0.155828	0.071716	0.2303	0.156445	0.231726
1.72873	0.102428	3.14503	0.122807	0.0747411	0.2261	0.144479	0.216091
1.69153	0.094962	2.47329	0.264827	0.0813325	0.235092	0.0690727	0.214413
1.6122	0.106064	2.71898	0.180749	0.0648085	0.224557	0.0673538	0.22461
1.66079	0.0928346	2.86449	0.157518	0.076057	0.214435	0.0725026	0.220566
1.63815	0.0992692	2.39786	0.333818	0.0714287	0.21246	0.112722	0.223017
1.71356	0.101733	3.0642	0.124233	0.151303	0.246421	0.194407	0.225661
1.70102	0.0972683	2.43003	0.197082	0.0704141	0.242575	0.0936405	0.22615
1.63778	0.092344	2.77152	0.124727	0.0797809	0.224875	0.0765408	0.211351
1.71967	0.097101	2.62673	0.244421	0.078465	0.237571	0.147758	0.224171
1.54856	0.0987506	3.03109	0.107183	0.059671	0.23514	0.0839344	0.226382
1.58231	0.100246	2.87293	0.25445	0.0620768	0.216528	0.148155	0.222488
1.62669	0.103484	2.87514	0.14282	0.0792014	0.231339	0.121115	0.2266
1.58766	0.097245	2.42937	0.194149	0.0859428	0.214899	0.0587698	0.226617
1.61117	0.105549	2.49339	0.204879	0.0668765	0.212615	0.0915975	0.227355
1.59489	0.0996499	2.96184	0.0720219	0.0743764	0.210751	0.183325	0.230925
1.54715	0.100728	2.89028	0.160079	0.0596245	0.208954	0.0919791	0.228372
1.54285	0.100285	2.70492	0.123931	0.0592648	0.218826	0.142817	0.216081
1.6047	0.0960599	3.26485	0.0919598	0.061569	0.229108	0.205016	0.226494
1.57413	0.100367	3.08813	0.088837	0.0601087	0.219239	0.122396	0.251745
1.72113	0.0950649	2.75523	0.104433	0.0707247	0.22327	0.105405	0.23156
1.61686	0.0887729	2.89482	0.102837	0.080027	0.219004	0.109702	0.215791
1.6401	0.106909	2.59972	0.212938	0.0979233	0.211186	0.100817	0.21668
1.74607	0.100736	2.71838	0.136581	0.0696453	0.22216	0.138795	0.224794
1.57566	0.0993054	2.58585	0.208261	0.0848655	0.23639	0.0685607	0.221531
1.73005	0.0990424	3.02666	0.0910847	0.0705394	0.224063	0.172119	0.220355
1.74186	0.0988959	2.78456	0.166346	0.0749013	0.243802	0.184754	0.24453
1.74077	0.099328	2.46529	0.237276	0.0735536	0.216703	0.0946991	0.223259
1.75835	0.0969136	2.63674	0.345586	0.0900238	0.226643	0.132015	0.220516
1.62544	0.100385	2.8139	0.0955762	0.0816487	0.223481	0.0781976	0.228858
1.68563	0.102881	2.41873	0.203251	0.0819063	0.223812	0.092731	0.221605
1.5659	0.100908	2.58208	0.144824	0.0665203	0.225408	0.0567651	0.222087
1.55221	0.0994619	2.45852	0.175693	0.0599929	0.222546	0.0607331	0.219374
1.65025	0.105616	2.80613	0.0709273	0.0821719	0.22415	0.0862251	0.219187
1.57947	0.101292	2.67271	0.182159	0.0864924	0.218734	0.0977022	0.223948
1.59558	0.10408	2.38677	0.188981	0.0660825	0.209326	0.0717355	0.221163
1.69756	0.104145	2.57858	0.160272	0.092785	0.233261	0.073214	0.224165
1.65752	0.102797	2.55442	0.175007	0.0795553	0.215016	0.0573846	0.212698
1.727	0.0987934	2.32632	0.167459	0.0722836	0.25235	0.0616245	0.21669
1.57042	0.0986301	2.22748	0.284592	0.0725696	0.219757	0.0735368	0.224965
1.6769	0.10416	2.58059	0.144533	0.0840626	0.242636	0.0867853	0.226933
1.57139	0.0953696	2.4448	0.0172846	0.0645257	0.243191	0.338727	0.202432
1.74322	0.0905005	2.91572	0.160323	0.0823445	0.237297	0.106467	0.212817
1.61699	0.0993933	2.71981	0.309422	0.0857199	0.225253	0.0824161	0.21268
1.62728	0.105725	2.52983	0.249212	0.0808945	0.22391	0.064103	0.0491025
1.62555	0.0928707	3.33086	0.255146	0.0805256	0.211015	0.10393	0.213395
1.65523	0.106242	2.85461	0.242004	0.0688969	0.226163	0.144588	0.221991
1.60394	0.10131	3.03642	0.240199	0.0758162	0.220345	0.0783276	0.206164
1.70389	0.114506	2.72524	0.154681	0.0940311	0.230901	0.117774	0.222536
1.67766	0.0914095	2.38318	0.218086	0.0763042	0.221521	0.0593754	0.213287
1.64453	0.107075	2.9002	0.224916	0.0693832	0.211986	0.104878	0.214881
1.59624	0.106324	2.88382	0.250044	0.0617205	0.2235	0.057243	0.211286
1.748	0.100624	2.63258	0.252635	0.0702174	0.250432	0.0632378	0.215807
1.64087	0.103237	2.68368	0.1988	0.0664516	0.233156	0.0967217	0.216061
1.62582	0.0989107	2.98454	0.17719	0.0745911	0.211201	0.0913673	0.217639
1.6122	0.0949891	3.03324	0.179961	0.0653575	0.219167	0.0886037	0.219073
1.65396	0.106391	2.70222	0.25493	0.0826922	0.220625	0.0899286	0.219412
1.73644	0.101908	2.83843	0.240962	0.0913811	0.244894	0.0956224	0.217312
1.66995	0.103349	2.5504	0.242126	0.0779827	0.21503	0.0706961	0.222264
1.61064	0.102372	2.71347	0.211608	0.0748365	0.210709	0.0678569	0.222525
1.65228	0.104137	2.72833	0.179307	0.0840389	0.237509	0.0974995	0.221683
1.58336	0.101261	2.50368	0.165368	0.0639482	0.210271	0.0796373	0.23447
1.62309	0.0931554	2.82661	0.196387	0.0694234	0.209548	0.0758536	0.232086
1.59314	0.101282	3.06588	0.097	0.0631447	0.214873	0.100712	0.226946
1.73084	0.0965775	2.91065	0.233676	0.0784255	0.237044	0.121839	0.221241
1.66359	0.0980744	2.80707	0.192895	0.0772104	0.224283	0.0669037	0.22745
1.64724	0.107048	2.97745	0.125594	0.097735	0.225746	0.0981278	0.212854
1.65356	0.109045	2.80528	0.20948	0.0908157	0.218466	0.0718813	0.219544
1.61679	0.104696	2.76297	0.252518	0.0728393	0.221127	0.0752655	0.222429
1.61998	0.0968441	2.36837	0.288004	0.0777244	0.229858	0.0674942	0.209103
1.58778	0.105536	2.92167	0.102688	0.0794311	0.217902	0.126987	0.228272
1.65017	0.0934396	2.62829	0.255154	0.0753194	0.204775	0.122869	0.217251
1.70909	0.0987368	2.57624	0.233513	0.0835318	0.23417	0.171536	0.229493
1.668	0.102191	2.73652	0.198772	0.0694959	0.228829	0.086159	0.216843
1.60855	0.105563	2.5114	0.289699	0.0835554	0.222958	0.108849	0.222945
1.6919	0.103203	2.49001	0.287609	0.0687822	0.226098	0.0749411	0.229718
1.75206	0.110653	2.82636	0.184113	0.0952216	0.227791	0.0737977	0.220955
1.64523	0.106284	3.08614	0.210697	0.0809464	0.206645	0.123085	0.224948
1.77965	0.113782	2.61723	0.281272	0.111426	0.223351	0.0795498	0.220283
1.63904	0.106328	2.73768	0.189158	0.0776264	0.225966	0.0903779	0.208849
1.73233	0.0913833	2.51563	0.218344	0.0907238	0.251774	0.0881785	0.215909
1.60428	0.102768	3.15384	0.100248	0.0712827	0.230295	0.102276	0.215543
1.58881	0.0982122	3.198	0.0861486	0.0684943	0.225124	0.107277	0.222225
1.66057	0.098846	2.81491	0.127882	0.0816966	0.229079	0.104356	0.222023
1.5899	0.100666	2.92665	0.0982974	0.068028	0.213421	0.0993796	0.0835177
1.5842	0.101594	3.15964	0.110445	0.0608058	0.238768	0.141399	0.220572
1.61388	0.0929864	2.79019	0.172685	0.0719384	0.226295	0.0837605	0.22352
1.56594	0.0974662	2.9372	0.126988	0.0579818	0.239988	0.0821228	0.222599
1.64508	0.100216	2.67843	0.218745	0.0624561	0.209052	0.0775636	0.227139
1.68054	0.10522	2.80678	0.173348	0.0771093	0.232422	0.0644589	0.211466
1.63089	0.101738	2.64134	0.198306	0.0691128	0.215307	0.0702247	0.218926
1.72083	0.111487	2.45342	0.344512	0.133813	0.23235	0.0744634	0.22684
1.61408	0.0999822	2.88174	0.0927259	0.0619305	0.219357	0.0903683	0.217768
1.71793	0.10358	2.86053	0.141306	0.0886782	0.221992	0.0781146	0.222951
1.61117	0.105808	2.63168	0.213633	0.0756967	0.228867	0.0679642	0.213864
1.76471	0.101567	2.72944	0.202471	0.0961518	0.226791	0.0884066	0.22275
1.70634	0.113744	2.85695	0.129091	0.103063	0.22345	0.0817044	0.211923
1.64337	0.110578	2.89784	0.140659	0.0999863	0.220969	0.0881715	0.212021
1.59702	0.0983054	2.83419	0.11763	0.0744983	0.242458	0.19268	0.224534
1.69481	0.110494	2.63544	0.195638	0.101896	0.225262	0.105249	0.226978
1.69094	0.102857	2.48964	0.243043	0.0888463	0.216716	0.098565	0.21609
1.67603	0.103793	2.61784	0.187689	0.121686	0.243058	0.0657704	0.218544
1.65942	0.0979233	2.54955	0.269873	0.0771196	0.239722	0.130319	0.223409
1.63671	0.0928105	2.62916	0.179652	0.074244	0.212477	0.0825455	0.207314
1.60462	0.10162	2.84199	0.201754	0.0705622	0.246538	0.174807	0.223991
1.64517	0.0965256	2.99946	0.108178	0.0879865	0.225338	0.0827763	0.217896
1.58787	0.101631	2.51499	0.185391	0.0602469	0.209104	0.0688892	0.213599
1.74942	0.0901601	2.56198	0.129336	0.0780357	0.215996	0.0601761	0.219956
1.55538	0.0979686	2.42136	0.218648	0.0655306	0.225222	0.0657612	0.22857
1.71106	0.106178	2.48201	0.182369	0.0951413	0.23197	0.0989703	0.220616
1.63455	0.100101	2.72238	0.198489	0.0904077	0.235222	0.153392	0.233614
1.65919	0.102748	2.61289	0.156991	0.100447	0.218971	0.0722404	0.220979
1.72714	0.100348	2.61085	0.142696	0.0724463	0.225159	0.0975557	0.21888
1.5825	0.10542	2.86492	0.164216	0.0669729	0.231862	0.111213	0.217481
1.73203	0.0887582	2.78431	0.179181	0.0798271	0.219468	0.0957393	0.220005
1.59969	0.102349	2.45999	0.18628	0.0716019	0.204212	0.066656	0.223225
1.71919	0.102223	2.80258	0.116	0.0963708	0.243708	0.102761	0.224158
1.61339	0.105381	3.01186	0.145087	0.0728007	0.215972	0.0683612	0.23608
1.60477	0.106443	2.90548	0.0754435	0.0706863	0.219898	0.153425	0.226138
1.62814	0.0970932	2.11591	0.339491	0.0883538	0.224457	0.0805514	0.21468
1.58504	0.102601	2.60228	0.1878	0.0717168	0.224435	0.0939857	0.231242
1.60057	0.0999734	2.7415	0.170906	0.0737688	0.224288	0.154774	0.227354
1.59532	0.0998619	2.80615	0.148287	0.0668713	0.232074	0.0780403	0.234075
1.75051	0.0990152	2.43873	0.18598	0.0669032	0.227179	0.0753098	0.225242
1.80231	0.102122	2.7445	0.12372	0.0770844	0.22196	0.0978483	0.226738
1.61058	0.0976453	2.91225	0.126412	0.067557	0.220751	0.165069	0.230714
1.66293	0.0926237	3.1356	0.0738489	0.0807227	0.224179	0.185804	0.221821
1.61373	0.106343	2.65155	0.1351	0.0743383	0.229115	0.0657877	0.228187
1.57871	0.099945	2.12088	0.220974	0.0602956	0.219703	0.080813	0.224818
1.57046	0.101045	3.25541	0.0677769	0.074396	0.219742	0.115683	0.229139
1.61199	0.0929676	2.77722	0.0811898	0.0607174	0.209427	0.0904102	0.229413
1.71131	0.10417	2.92924	0.0906988	0.0629072	0.211552	0.133439	0.237765
1.61366	0.0975701	2.59149	0.196413	0.072779	0.222726	0.115518	0.221126
1.58638	0.103905	2.71474	0.177526	0.0929137	0.221213	0.0856119	0.199971
1.75188	0.0937328	3.17988	0.0632424	0.0882637	0.242389	0.334231	0.26735
1.63242	0.102655	2.71757	0.301333	0.0704392	0.214355	0.116529	0.203129
1.72263	0.0957113	2.65614	0.238598	0.076497	0.244443	0.166302	0.213156
1.58282	0.09882	2.5339	0.195897	0.0594171	0.225298	0.0770661	0.224558
1.65253	0.0913273	2.91942	0.244463	0.0801539	0.232398	0.070681	0.222489
1.61167	0.0993018	2.63279	0.212096	0.0811127	0.215188	0.100929	0.227542
1.7561	0.102286	2.67748	0.236038	0.0734063	0.229155	0.112593	0.221137
1.70096	0.102135	2.5831	0.10193	0.0888296	0.230543	0.233712	0.238707
1.71591	0.103551	2.85771	0.181461	0.0865761	0.23498	0.0787523	0.222692
1.60011	0.0987588	2.74483	0.289273	0.0691308	0.225888	0.105843	0.206214
1.67776	0.0994233	3.01355	0.121479	0.100228	0.234635	0.0799731	0.21912
1.57586	0.099756	2.78692	0.171997	0.0630421	0.223393	0.104166	0.213947
1.61121	0.100044	2.56766	0.297671	0.0652713	0.229523	0.0890492	0.211212
1.71261	0.101241	2.6799	0.225904	0.0873123	0.250729	0.129242	0.229477
1.61885	0.102115	2.93244	0.265849	0.0744414	0.233049	0.103952	0.226036
1.74662	0.0966686	2.55214	0.303135	0.0678491	0.225139	0.0764513	0.216795
1.60328	0.0940447	2.77468	0.193082	0.0663508	0.218698	0.0685257	0.225578
1.58976	0.0965517	2.9684	0.253776	0.0474286	0.220096	0.101136	0.217001
1.60952	0.101775	2.57324	0.227552	0.0753989	0.236688	0.0786501	0.217086
1.74845	0.100794	2.58978	0.255886	0.0741363	0.241691	0.0644137	0.218786
1.72707	0.0893382	2.60917	0.293221	0.0887061	0.234894	0.081702	0.219045
1.70778	0.111376	3.43451	0.100602	0.101835	0.222048	0.0971181	0.229728
1.62519	0.10822	2.69792	0.223042	0.0787839	0.214293	0.0827108	0.222135
1.72367	0.0975467	2.89438	0.197804	0.0855443	0.224047	0.0695847	0.217653
1.61471	0.0927984	2.51775	0.16089	0.0836668	0.223769	0.160095	0.234474
1.61272	0.0997655	2.92705	0.162682	0.0715745	0.220983	0.108305	0.218525
1.66482	0.105013	2.87078	0.191263	0.0771563	0.205991	0.11117	0.218818
1.77197	0.111565	2.95231	0.200315	0.100368	0.225675	0.121106	0.226657
1.64742	0.101227	2.48466	0.313914	0.0666332	0.221935	0.0809415	0.223134
1.64001	0.0968826	2.92076	0.127483	0.0699312	0.24437	0.108165	0.226018
1.69566	0.10185	2.9328	0.248503	0.0833223	0.225991	0.188531	0.224017
1.76291	0.0977694	2.93788	0.117499	0.0738017	0.235485	0.116882	0.225718
1.77865	0.0946752	2.71444	0.213112	0.0719715	0.23483	0.0857223	0.214409
1.56863	0.0989782	2.77426	0.161807	0.0593391	0.222126	0.0748746	0.228292
1.71911	0.10114	2.39171	0.324203	0.0802272	0.234462	0.0664845	0.216285
1.60675	0.103667	2.92883	0.0695704	0.0620441	0.217476	0.0937215	0.218157
1.61724	0.0916296	3.00464	0.123349	0.0738806	0.237727	0.0960023	0.225593
1.73326	0.113688	3.0698	0.127677	0.0907903	0.218056	0.221689	0.224665
1.71423	0.100291	2.99414	0.107685	0.0807261	0.245017	0.144994	0.229568
1.58088	0.0993401	2.77436	0.141187	0.0656015	0.222439	0.198142	0.242323
1.62736	0.102397	2.28897	0.288286	0.0826624	0.239842	0.120928	0.207446
1.60162	0.0946644	3.13861	0.163546	0.0725819	0.216573	0.152407	0.225031
1.57687	0.101887	2.76624	0.190458	0.0683305	0.209297	0.0861334	0.219468
1.70484	0.102204	2.81976	0.167232	0.0749337	0.209372	0.0700619	0.220962
1.60822	0.107296	2.80378	0.237738	0.0629904	0.218118	0.118292	0.226144
1.68234	0.106545	2.56274	0.224949	0.0777082	0.21891	0.060878	0.218461
1.78195	0.0891068	2.28918	0.281707	0.0775648	0.249305	0.0741541	0.237595
1.67122	0.10201	2.88717	0.220153	0.0911752	0.216214	0.0744594	0.235036
1.67476	0.111927	2.85446	0.0993037	0.0971583	0.223669	0.101958	0.217757
1.65093	0.102768	2.41171	0.210326	0.085246	0.213907	0.0895322	0.227598
1.65927	0.101887	2.95854	0.140634	0.100946	0.215761	0.0942006	0.22929
1.67584	0.103526	2.3466	0.254997	0.0822452	0.230749	0.0998954	0.225502
1.62558	0.103847	2.34524	0.231444	0.080391	0.217283	0.0822688	0.235851
1.57325	0.100259	2.90781	0.224922	0.0560534	0.209918	0.109239	0.2185
1.69719	0.106382	2.79489	0.129867	0.0861432	0.231537	0.101257	0.214748
1.6269	0.103071	3.03263	0.0946799	0.0663643	0.218238	0.0868909	0.218556
1.60602	0.0984587	2.84497	0.167372	0.074092	0.225712	0.0622329	0.220195
1.72301	0.108615	2.583	0.26584	0.0842069	0.231514	0.0676556	0.222624
1.62018	0.103434	2.56174	0.276757	0.0669973	0.221987	0.169499	0.226712
1.61703	0.0977439	2.54039	0.199901	0.063931	0.226046	0.076459	0.218466
1.57498	0.0975309	2.78636	0.170176	0.0732488	0.231051	0.0928517	0.213618
1.71731	0.107834	2.31001	0.223627	0.0964844	0.221745	0.085337	0.235171
1.69751	0.11205	2.70931	0.266096	0.0837532	0.216199	0.105049	0.215391
1.66439	0.103238	2.33462	0.24982	0.0794237	0.21029	0.119991	0.233332
1.57666	0.102314	2.69328	0.181876	0.0786501	0.225637	0.07836	0.204959
1.67476	0.105163	2.47636	0.235848	0.0971583	0.222838	0.0797957	0.22212
1.71045	0.118923	2.48862	0.191667	0.101416	0.226598	0.0755113	0.216431
1.58408	0.100724	2.55739	0.189102	0.0665836	0.216753	0.115056	0.228482
1.6299	0.100094	2.85584	0.14086	0.0869614	0.193236	0.0888242	0.226703
1.78458	0.10281	2.42192	0.213753	0.137889	0.255192	0.063534	0.228999
1.73506	0.0988809	2.89093	0.195133	0.0813825	0.240276	0.0898122	0.205866
1.56863	0.100429	2.70872	0.186752	0.0681995	0.234005	0.0652037	0.227284
1.59872	0.0986047	2.71936	0.206978	0.0614288	0.225083	0.156144	0.219457
1.63188	0.0998283	2.70198	0.161472	0.103631	0.213767	0.080625	0.22929
1.75434	0.104864	2.69622	0.143348	0.0703553	0.225306	0.0865416	0.218674
1.59482	0.0877034	3.06344	0.119354	0.0800048	0.233456	0.20228	0.238971
1.61674	0.0956609	2.67733	0.121313	0.0728782	0.239517	0.0839503	0.229132
1.69448	0.105682	2.61036	0.167335	0.080257	0.232913	0.0737348	0.214243
1.55748	0.099842	2.69362	0.123188	0.0500269	0.227656	0.0862244	0.220811
1.62386	0.0978735	2.85899	0.0773952	0.0872058	0.220225	0.0958174	0.234681
1.67921	0.106923	2.5065	0.225455	0.0819336	0.224748	0.126663	0.239888
1.72404	0.101672	2.22863	0.441702	0.0808522	0.245189	0.0949942	0.210868
1.67393	0.106681	2.42756	0.197629	0.0914671	0.223027	0.0752089	0.225148
1.72456	0.0961158	2.42288	0.174784	0.0831055	0.221665	0.0956225	0.226182
1.70881	0.097013	2.77537	0.0934004	0.0734193	0.228021	0.0731204	0.215794
1.57861	0.0963145	2.56416	0.126412	0.0563396	0.225973	0.0941795	0.224256
1.60963	0.106221	3.00615	0.0891751	0.0708316	0.218236	0.132884	0.229793
1.68338	0.102864	2.49431	0.15059	0.0785445	0.227045	0.0869437	0.222534
1.61332	0.105974	2.40128	0.258751	0.0758923	0.235193	0.17872	0.232354
1.61698	0.105918	3.05206	0.0649087	0.081401	0.213057	0.190552	0.267375
1.59247	0.0998587	2.92351	0.0899567	0.0728512	0.218131	0.117077	0.214569
1.71686	0.11684	2.76001	0.234317	0.0936581	0.227143	0.156354	0.224549
1.71156	0.106524	3.1712	0.196361	0.100374	0.233176	0.0731349	0.212515
1.69448	0.0989694	2.94462	0.254585	0.0817942	0.228102	0.0941358	0.215433
1.66949	0.0951546	2.44879	0.346645	0.0737234	0.223412	0.110299	0.219711
1.60445	0.096776	2.91492	0.194098	0.0743841	0.233787	0.069893	0.224518
1.63767	0.100948	3.4342	0.13362	0.0679437	0.215074	0.133032	0.21616
1.5901	0.0993277	2.65808	0.189457	0.0744169	0.221308	0.101778	0.221143
1.74587	0.101053	2.85735	0.202479	0.0763696	0.225972	0.0775658	0.216289
1.72104	0.103365	2.74023	0.21487	0.0728546	0.235648	0.0809206	0.220052
1.65686	0.100303	2.73788	0.204557	0.0799663	0.228851	0.067885	0.228203
1.61877	0.101048	2.82125	0.318339	0.080896	0.223652	0.112341	0.226267
1.64274	0.0990712	2.80321	0.162406	0.0734483	0.220892	0.0900407	0.224448
1.63149	0.106051	2.82516	0.269688	0.0750602	0.206704	0.125935	0.230792
1.64595	0.108423	3.08474	0.16427	0.0889947	0.227145	0.116488	0.218484
1.72386	0.103304	3.01358	0.170662	0.0748855	0.23764	0.135643	0.212625
1.62465	0.104221	2.79839	0.169448	0.0725863	0.221296	0.0640101	0.209429
1.73065	0.10058	3.48402	0.0529008	0.0670382	0.225875	0.398335	0.224229
1.6346	0.0998901	3.09815	0.119664	0.104296	0.216221	0.109933	0.221493
1.65396	0.104357	2.83927	0.202435	0.0708247	0.21821	0.070837	0.216545
1.63428	0.0991039	3.16868	0.17124	0.0827864	0.227325	0.102908	0.22553
1.67338	0.0989525	2.89398	0.188493	0.105785	0.218764	0.0852516	0.133532
1.78028	0.101429	2.73069	0.222068	0.0720774	0.237793	0.128966	0.229102
1.56224	0.0993342	2.67161	0.247705	0.0621819	0.230976	0.0967246	0.222441
1.64319	0.0980945	2.5112	0.225385	0.0685033	0.227354	0.0662519	0.223811
1.61373	0.101979	2.65809	0.218738	0.0705101	0.220968	0.0617159	0.206489
1.58824	0.101587	2.93221	0.0958606	0.0544838	0.211472	0.0922509	0.213155
1.62491	0.105955	2.76227	0.204659	0.0771112	0.211478	0.0916637	0.221417
1.81418	0.107951	2.45989	0.310137	0.0951973	0.231857	0.0839645	0.223536
1.61193	0.103497	2.58419	0.237709	0.0820881	0.220332	0.0741876	0.225316
1.6181	0.10662	2.65919	0.22883	0.107988	0.214109	0.0840466	0.215015
1.60658	0.10019	2.71986	0.203246	0.0585089	0.218654	0.0839902	0.219533
1.70988	0.104823	2.44854	0.363014	0.081471	0.207478	0.0551278	0.218176
1.62754	0.0974501	2.92331	0.184095	0.0820389	0.233921	0.114764	0.216379
1.63878	0.0994064	2.9039	0.180258	0.0716114	0.225572	0.14372	0.234898
1.61583	0.100726	2.57696	0.144009	0.0871783	0.225319	0.0845003	0.225238
1.67282	0.109596	2.6082	0.196964	0.0890762	0.220245	0.0942026	0.227006
1.7132	0.106081	2.52851	0.184867	0.103666	0.217888	0.0712028	0.218209
1.67498	0.107245	2.96958	0.194187	0.102965	0.223156	0.103553	0.221072
1.64345	0.105074	2.66147	0.181186	0.0864848	0.21736	0.109783	0.224027
1.74191	0.105682	2.5718	0.19866	0.0855184	0.236488	0.101566	0.229212
1.65104	0.103912	3.14132	0.0923567	0.0767418	0.223588	0.108012	0.226637
1.74099	0.103383	2.67636	0.129264	0.105555	0.234283	0.0674997	0.220677
1.65843	0.103493	2.64198	0.21321	0.0770508	0.221501	0.0655075	0.227518
1.70894	0.103274	2.49332	0.217987	0.0705263	0.239726	0.0870102	0.228408
1.6635	0.10684	3.00159	0.0906412	0.0792898	0.226211	0.0833857	0.0759836
1.60301	0.106514	2.49209	0.229493	0.0665784	0.224746	0.103391	0.230235
1.56026	0.0993402	2.79952	0.165941	0.0627553	0.227225	0.0729888	0.232248
1.56026	0.0985596	2.44025	0.291415	0.065097	0.226612	0.0820621	0.215943
1.61608	0.105793	2.68154	0.125851	0.0860565	0.225115	0.0806585	0.21859
1.64989	0.105158	2.96462	0.123497	0.0887748	0.225502	0.11716	0.22165
1.71436	0.0952659	2.55801	0.181488	0.0883156	0.252095	0.0566366	0.217288
1.65537	0.105611	2.64732	0.236685	0.105923	0.228675	0.115237	0.229053
1.61454	0.101425	2.31287	0.303411	0.0650203	0.234834	0.130965	0.216489
1.59677	0.0939179	2.91139	0.108325	0.0570066	0.21938	0.089328	0.228125
1.65176	0.109424	2.71506	0.184411	0.102249	0.226176	0.154084	0.215178
1.5876	0.101039	3.13263	0.0865827	0.0562223	0.229224	0.138932	0.224442
1.61831	0.100719	2.90271	0.16558	0.0718934	0.230449	0.104265	0.21989
1.57779	0.100953	2.39257	0.25342	0.0573239	0.222278	0.0543288	0.224189
1.65396	0.105719	3.17669	0.104132	0.0794825	0.225221	0.185832	0.221889
1.71139	0.11143	2.81197	0.154832	0.0974411	0.229358	0.0932619	0.220809
1.57684	0.0998267	2.30454	0.242219	0.0660304	0.226404	0.0739555	0.222464
1.61	0.100234	2.82854	0.145228	0.06716	0.226428	0.100179	0.23187
1.76924	0.113598	2.7393	0.0965807	0.133385	0.233081	0.0945006	0.226638
1.67271	0.108336	2.6126	0.201331	0.0742036	0.206361	0.0762141	0.227128
1.6232	0.0999815	2.62282	0.195572	0.0716478	0.229578	0.16497	0.221424
1.76286	0.108861	2.67712	0.195618	0.0990091	0.225522	0.0559631	0.222626
1.65279	0.0983794	2.78338	0.131248	0.0767474	0.228835	0.0820423	0.213509
1.66623	0.111059	2.55476	0.200855	0.0993118	0.217147	0.0648788	0.225773
1.53417	0.0976454	2.68303	0.185903	0.0751447	0.217622	0.0772734	0.222936
1.75902	0.0990433	2.52251	0.20025	0.0750473	0.228457	0.116718	0.214633
1.64566	0.0934699	2.44015	0.211998	0.0777688	0.213691	0.0677817	0.225138
1.75227	0.0969488	2.28573	0.255713	0.0708472	0.227966	0.14084	0.230065
1.65128	0.0981975	2.51521	0.132601	0.0812379	0.219562	0.0809953	0.219757
1.57596	0.105039	2.92515	0.118203	0.063476	0.236758	0.0711561	0.231536
1.6123	0.107574	2.3113	0.320403	0.0855981	0.221557	0.0979567	0.217832
1.674	0.108961	2.24118	0.205528	0.0881498	0.227626	0.0757788	0.21888
1.6974	0.102312	2.77186	0.221668	0.0803776	0.221203	0.146775	0.214976
1.77295	0.0983141	2.74032	0.0794715	0.0670342	0.220879	0.0933111	0.22078
1.64839	0.0961615	2.71845	0.126315	0.0661339	0.238398	0.139408	0.226185
1.74898	0.0935257	2.46241	0.197042	0.0813542	0.239026	0.0702185	0.230744
1.74738	0.0869832	3.04061	0.119456	0.0829472	0.227437	0.0927059	0.213326
1.56863	0.104092	2.61222	0.188576	0.0609102	0.227991	0.127922	0.241133
1.5942	0.106602	2.73104	0.0645949	0.0625158	0.222536	0.0866101	0.230078
1.61831	0.104126	2.9978	0.160497	0.0709634	0.218354	0.0910585	0.227247
1.60485	0.0976927	2.93961	0.0692706	0.0953026	0.219808	0.162731	0.216072
1.72215	0.0896788	2.99767	0.214058	0.0712127	0.23081	0.184734	0.247024
1.69655	0.101419	2.38951	0.18408	0.0711666	0.235731	1.39113	0.25236
1.70261	0.0954085	2.60071	0.160883	0.0779422	0.233586	0.998272	0.251681
1.70044	0.102867	3.13264	0.0727105	0.0992827	0.211398	0.0743559	0.0426309
1.62826	0.104834	2.67974	0.253499	0.0693296	0.244342	0.112516	0.239691
1.7911	0.114498	3.24621	0.122414	0.118626	0.224905	0.0969233	0.217639
1.63679	0.100542	3.0298	0.206468	0.0699611	0.212795	0.0817847	0.219223
1.65062	0.10656	3.0172	0.15413	0.0966146	0.2348	0.0847318	0.219658
1.58152	0.0974501	2.66619	0.214049	0.0716209	0.215198	0.0992941	0.21919
1.59508	0.0938076	2.41928	0.506991	0.077333	0.212773	0.0751492	0.208478
1.66024	0.0961897	3.36441	0.0778281	0.078435	0.235992	0.149931	0.212664
1.61169	0.0981858	2.68816	0.247796	0.0614958	0.218177	0.124251	0.229328
1.62672	0.106917	2.93347	0.215394	0.0938828	0.217079	0.0895132	0.22363
1.66101	0.109106	3.22166	0.112713	0.089599	0.214767	0.18756	0.227965
1.72439	0.0999634	2.75269	0.216425	0.0741304	0.230588	0.146639	0.216129
1.66344	0.101869	2.60205	0.239401	0.105675	0.236056	0.0591514	0.21564
1.70842	0.108025	2.71638	0.246346	0.103661	0.224268	0.0866361	0.215999
1.57243	0.0971255	2.87096	0.137129	0.0716028	0.222271	0.0824169	0.221904
1.56863	0.0998492	2.30379	0.264628	0.061789	0.234178	0.0895099	0.224525
1.62202	0.10406	2.58438	0.285174	0.0845535	0.219151	0.102762	0.217109
1.70148	0.0975078	2.59138	0.337223	0.0716614	0.232877	0.096969	0.226417
1.64426	0.0988796	2.65877	0.224549	0.0830104	0.225007	0.0800603	0.227005
1.70083	0.112253	3.24197	0.105097	0.0970266	0.220572	0.13465	0.224877
1.61586	0.104492	2.72514	0.198215	0.0911864	0.216871	0.123073	0.218673
1.55562	0.0999907	2.97232	0.16416	0.0731531	0.217222	0.0773309	0.210851
1.58572	0.0996222	2.91089	0.208258	0.0655937	0.223005	0.0748974	0.039148
1.70689	0.101425	2.63116	0.23802	0.0811085	0.237563	0.0823981	0.225229
1.73398	0.102015	2.80537	0.214047	0.0697969	0.22649	0.0864109	0.171387
1.68234	0.112347	2.51598	0.200626	0.106644	0.230286	0.10103	0.2273
1.64884	0.0977718	2.70216	0.164724	0.0814407	0.212273	0.094527	0.221696
1.68719	0.0993707	2.72936	0.165363	0.0805931	0.232496	0.0967995	0.221315
1.63249	0.10653	2.6731	0.241446	0.0717883	0.225744	0.120993	0.214788
1.74474	0.0918482	3.24738	0.0973896	0.0682911	0.221335	0.170174	0.226662
1.60402	0.102496	3.11467	0.100696	0.061757	0.22447	0.0990567	0.224487
1.58985	0.0906035	3.13637	0.0858906	0.0718015	0.21814	0.0991757	0.220443
1.61787	0.107798	2.72542	0.165238	0.0790573	0.211362	0.0818556	0.242983
1.62402	0.0995692	2.91609	0.204858	0.062209	0.227265	0.168074	0.233137
1.67592	0.101961	2.98259	0.0967467	0.0874824	0.231524	0.0889473	0.213924
1.70025	0.09813	2.45211	0.313848	0.0879612	0.226798	0.135608	0.214643
1.56863	0.0971272	2.73924	0.245789	0.0602804	0.23411	0.135781	0.220301
1.77089	0.111676	2.5819	0.225437	0.102643	0.243326	0.0758188	0.222973
1.74913	0.108411	2.7451	0.161104	0.111483	0.224203	0.0688987	0.206911
1.56057	0.0996508	2.47678	0.228632	0.0638923	0.226629	0.10303	0.226025
1.64543	0.105774	2.84821	0.219642	0.0870154	0.219495	0.127879	0.238155
1.60461	0.106908	2.46435	0.194037	0.0734027	0.221295	0.0837897	0.230808
1.73187	0.0976379	2.54585	0.218531	0.0756426	0.238542	0.0852772	0.214121
1.74474	0.113635	2.81893	0.184488	0.100797	0.215707	0.0812461	0.221947
1.57962	0.0980209	2.55869	0.270167	0.0558534	0.225837	0.103626	0.221619
1.65516	0.0925895	2.49276	0.207403	0.0728354	0.229294	0.0789371	0.212822
1.68609	0.106388	2.23647	0.231063	0.0992685	0.243537	0.0780031	0.21916
1.57138	0.0989371	2.62272	0.206307	0.0708329	0.230991	0.0915975	0.227419
1.62527	0.100113	2.50189	0.211702	0.0836702	0.219143	0.0938599	0.21956
1.66901	0.0954686	3.15483	0.0751783	0.0788804	0.226832	0.109135	0.224491
1.68519	0.104599	3.67959	0.109242	0.0880663	0.230941	0.491587	0.230761
1.68505	0.0984944	2.79356	0.243801	0.0729477	0.232267	0.120187	0.23051
1.56863	0.0969384	2.70333	0.22222	0.0482705	0.228059	0.0641139	0.224967
1.57501	0.0990789	3.64005	0.0792563	0.0592943	0.234516	0.819026	0.230006
1.6626	0.106515	2.39478	0.19751	0.0855387	0.236543	0.079343	0.218603
1.55376	0.0996933	2.68637	0.131641	0.0541062	0.219123	0.0700269	0.216502
1.63041	0.105327	2.91288	0.150661	0.0759137	0.219861	0.0778019	0.22704
1.61438	0.0992157	2.68428	0.221807	0.0756957	0.23797	0.0817077	0.227355
1.69815	0.104335	2.95381	0.0681221	0.0761755	0.224943	0.102295	0.225556
1.58713	0.0956715	2.62809	0.158344	0.0563553	0.240147	0.0554818	0.220431
1.5569	0.0954248	2.65202	0.140506	0.0694525	0.220557	0.068947	0.221179
1.59929	0.095493	3.11029	0.104657	0.068486	0.232549	0.218461	0.226411
1.63884	0.0963096	2.67375	0.229984	0.0924189	0.22199	0.0993521	0.213685
1.63036	0.107208	2.45098	0.153376	0.0920714	0.227844	0.0863946	0.227759
1.58726	0.103788	2.19143	0.394592	0.0659586	0.239144	0.112542	0.225431
1.64947	0.103079	2.56015	0.202188	0.0915546	0.229742	0.0739615	0.221341
1.69332	0.114611	2.44037	0.173469	0.0944066	0.216651	0.0582409	0.217381
1.6061	0.102763	2.68075	0.179688	0.0713175	0.218238	0.131953	0.228288
1.70907	0.0976379	2.65164	0.201445	0.0765402	0.227991	0.11151	0.226192
1.64227	0.101854	2.60187	0.148248	0.0989614	0.230718	0.0898217	0.219886
1.73862	0.106892	2.74105	0.144239	0.109805	0.221569	0.0732714	0.221479
1.7638	0.0907382	2.58116	0.186223	0.0773277	0.218525	0.10042	0.218386
1.76471	0.1144	2.06951	0.326948	0.132122	0.238328	0.130849	0.221664
1.60296	0.0996295	2.5641	0.178155	0.0819284	0.231964	0.0887404	0.227758
1.6382	0.100172	2.52977	0.137628	0.0752082	0.218501	0.080638	0.222299
1.59132	0.100309	2.4052	0.173843	0.0855429	0.2245	0.0824505	0.221727
1.59982	0.092246	2.44256	0.150271	0.076376	0.218598	0.10302	0.228023
1.67209	0.0980726	2.59469	0.118682	0.078224	0.225353	0.134994	0.235558
1.69474	0.113357	2.38859	0.247828	0.153491	0.219003	0.0938787	0.23924
1.66891	0.112723	2.66241	0.125419	0.10065	0.226436	0.0852604	0.228264
1.76471	0.115082	2.5669	0.173092	0.1155	0.241112	0.106174	0.226239
1.64332	0.105303	2.97578	0.106148	0.0635247	0.213412	0.0772574	0.224987
1.70855	0.101832	2.32549	0.207882	0.0993193	0.238545	0.0612136	0.219127
1.6616	0.0962165	2.9213	0.262621	0.0788535	0.227821	0.113863	0.223804
1.63772	0.0925117	2.99967	0.0556928	0.0747799	0.219033	0.119397	0.215234
1.64573	0.0964972	2.66384	0.0871133	0.0867264	0.222431	0.122672	0.229741
1.65989	0.107509	3.22872	0.0815869	0.0769118	0.218926	0.0934029	0.235273
1.65546	0.102204	1.85323	0.183533	0.078317	0.221027	0.138112	0.230308
1.7411	0.0666304	2.92659	0.149041	0.127962	0.247444	0.0886132	0.100502
1.73576	0.101923	2.43286	0.152623	0.0605946	0.226631	0.0668037	0.207092
1.60784	0.100775	2.57444	0.149746	0.0736648	0.226862	0.110124	0.254307
1.55655	0.100623	2.8611	0.0946415	0.076688	0.222082	0.0944183	0.236628
1.59843	0.101631	3.37851	0.158651	0.075309	0.216898	0.132306	0.172174
1.5763	0.0997442	3.22507	0.286443	0.0831002	0.222051	0.0955753	0.234075
1.61531	0.0937628	3.13591	0.135601	0.0604592	0.219106	0.0879676	0.211837
1.75288	0.100089	2.63461	0.161901	0.0620722	0.230306	0.0460103	0.23083
1.6195	0.0974473	2.84328	0.244962	0.0648019	0.224083	0.0967221	0.219739
1.68263	0.0976197	3.20752	0.343609	0.0771858	0.227024	0.164082	0.221688
1.68243	0.107958	2.70933	0.249592	0.112617	0.228898	0.0989156	0.229207
1.63429	0.100046	2.87231	0.249789	0.0758313	0.230269	0.0709299	0.212326
1.65085	0.10675	2.74206	0.234328	0.0922273	0.226091	0.0946503	0.219356
1.63258	0.103644	2.93184	0.275076	0.0700272	0.21781	0.126808	0.23896
1.68845	0.105392	2.76087	0.204998	0.0848577	0.223394	0.117748	0.225676
1.58976	0.098597	3.10521	0.105385	0.0769509	0.225604	0.153101	0.243199
1.60522	0.0935172	2.67916	0.255704	0.0663812	0.21553	0.0853802	0.221782
1.58315	0.0990378	2.72669	0.225762	0.0918577	0.220284	0.0707403	0.221357
1.52886	0.100296	3.15108	0.114786	0.0683874	0.216933	0.111367	0.220849
1.66439	0.0998267	2.81758	0.27979	0.0826108	0.220265	0.101628	0.207141
1.65435	0.106393	2.66556	0.234405	0.0811956	0.21493	0.123613	0.223194
1.67756	0.111145	2.70965	0.239581	0.0928856	0.221004	0.0688295	0.221934
1.70053	0.103797	2.71018	0.205334	0.0867175	0.223296	0.0980064	0.209697
1.55229	0.100454	2.80947	0.223492	0.0598552	0.222349	0.130353	0.230848
1.56126	0.0998619	2.63014	0.239841	0.0686803	0.216415	0.104878	0.212675
1.76012	0.0980209	2.75018	0.155039	0.067635	0.225273	0.11693	0.227931
1.66577	0.111783	2.68086	0.195361	0.105312	0.22191	0.0822633	0.227601
1.6533	0.0929947	2.79151	0.219311	0.0766845	0.232247	0.0775801	0.226309
1.65768	0.101858	2.88932	0.208427	0.0946954	0.211087	0.0747958	0.227426
1.69935	0.099641	2.75962	0.254956	0.0658308	0.211574	0.0701206	0.215642
1.62491	0.101289	2.87907	0.20697	0.0900187	0.228272	0.0737779	0.210075
1.53106	0.0984973	2.6732	0.186364	0.0626083	0.231579	0.0808192	0.213525
1.60208	0.093114	2.73413	0.193453	0.0824931	0.227747	0.0768452	0.234469
1.75444	0.103361	2.61323	0.236272	0.0832154	0.232059	0.135853	0.223425
1.60971	0.102073	2.7783	0.190608	0.0717103	0.241677	0.0800655	0.220413
1.62324	0.107118	2.90986	0.106321	0.0774404	0.221369	0.104906	0.218352
1.60115	0.10289	3.0222	0.124089	0.0787227	0.236705	0.0871974	0.227224
1.55719	0.0972222	2.86459	0.195242	0.0656223	0.224817	0.0687166	0.215198
1.69474	0.101501	2.57994	0.198097	0.0920691	0.219359	0.0763721	0.223954
1.59408	0.101678	2.59938	0.186174	0.0612028	0.217683	0.0571718	0.2178
1.71939	0.104624	2.6963	0.190259	0.0842379	0.218166	0.0671873	0.2196
1.61064	0.0975537	2.74729	0.238332	0.0658041	0.224176	0.132183	0.248234
1.72693	0.112106	2.78667	0.13502	0.110348	0.225669	0.0976769	0.218574
1.73418	0.0951165	3.1037	0.0943861	0.0911782	0.236271	0.0979479	0.226067
1.7514	0.100754	3.14721	0.115635	0.0737808	0.224021	0.117911	0.208315
1.63119	0.0962092	2.72454	0.232342	0.0785287	0.230308	0.093474	0.215096
1.62558	0.104146	2.70773	0.241994	0.0692816	0.213637	0.105235	0.229174
1.58752	0.0998741	2.58354	0.179666	0.0704762	0.220684	0.0635154	0.213625
1.601	0.0975213	3.05219	0.111306	0.0758066	0.233863	0.125019	0.224432
1.70945	0.103601	2.8783	0.132834	0.075978	0.226622	0.088656	0.233401
1.64756	0.10098	3.07507	0.223354	0.0851319	0.206492	0.143281	0.221467
1.84147	0.107677	2.75478	0.213301	0.126349	0.232457	0.0701125	0.224751
1.69242	0.0908467	2.56774	0.275933	0.0731505	0.223631	0.0595038	0.218884
1.74852	0.100495	2.4928	0.312098	0.0787526	0.238704	0.102024	0.221519
1.61742	0.0952591	2.73032	0.204089	0.070391	0.235189	0.0718572	0.223374
1.76563	0.101703	2.71366	0.190454	0.0676304	0.235497	0.0782406	0.222932
1.70543	0.107633	2.95847	0.154926	0.0925613	0.236842	0.088	0.223078
1.78343	0.0919697	2.85626	0.117975	0.0850865	0.187923	0.0733261	0.219614
1.7763	0.0989472	3.00566	0.144305	0.0596567	0.229285	0.0622182	0.228306
1.60766	0.0982026	2.61387	0.244012	0.0797881	0.219812	0.0667915	0.223098
1.75495	0.0991039	2.51444	0.221849	0.102625	0.240088	0.107443	0.220314
1.70338	0.0948259	2.71499	0.197155	0.0759397	0.232935	0.0785114	0.214662
1.76382	0.0912075	2.85348	0.189098	0.08019	0.240739	0.0631551	0.226433
1.60839	0.0995934	2.38562	0.278621	0.0707464	0.232903	0.0611552	0.218095
1.77618	0.0953228	2.24222	0.26591	0.089683	0.232858	0.0800137	0.219504
1.6088	0.102018	2.752	0.152787	0.0758487	0.22377	0.0706124	0.23199
1.57428	0.0995852	2.35557	0.297135	0.0609603	0.230196	0.0696216	0.220039
1.63399	0.0972659	2.6933	0.148122	0.0732351	0.23073	0.0642675	0.22047
1.68391	0.103922	2.75205	0.156951	0.080146	0.207293	0.0762766	0.224002
1.70802	0.113707	2.44591	0.251219	0.0985082	0.215275	0.0943816	0.222294
1.64077	0.10653	2.81562	0.15031	0.0758043	0.222101	0.11799	0.223563
1.59338	0.103693	2.79402	0.115826	0.0868965	0.223069	0.108334	0.212688
1.72014	0.0977362	3.00799	0.122447	0.0786132	0.236322	0.0933448	0.21867
1.61561	0.107039	2.59858	0.211842	0.0973219	0.225092	0.154677	0.218443
1.58497	0.101053	2.30888	0.226614	0.0726542	0.217843	0.10264	0.223585
1.53653	0.0977442	2.54355	0.183411	0.0662668	0.229791	0.0679064	0.220945
1.60312	0.109096	2.99081	0.0666992	0.0812487	0.224269	0.155199	0.231304
1.6635	0.106461	2.49135	0.245006	0.0855061	0.223733	0.069429	0.222523
1.72074	0.102664	2.67674	0.185993	0.0831668	0.223447	0.0929284	0.227135
1.55507	0.106406	2.23099	0.312386	0.0736134	0.216249	0.0796104	0.215842
1.62492	0.0983207	2.48729	0.178431	0.0702208	0.22154	0.0724799	0.235552
1.68131	0.103682	2.7433	0.173458	0.0683983	0.240596	0.0689206	0.221312
1.70171	0.101393	2.72203	0.158027	0.0891142	0.229825	0.0931065	0.219761
1.6828	0.104492	2.5314	0.166525	0.0962288	0.225735	0.0657011	0.235972
1.71029	0.116934	3.08086	0.0835125	0.0977398	0.230103	0.171088	0.2043
1.58763	0.0919755	2.76527	0.113097	0.059036	0.242851	0.15497	0.220779
1.71261	0.0997253	2.78791	0.174082	0.0748134	0.233951	0.0812654	0.219945
1.59651	0.0982191	2.66787	0.161321	0.0555466	0.22666	0.0760654	0.214532
1.61149	0.0977474	2.75983	0.110918	0.0799066	0.224975	0.160337	0.229442
1.65242	0.103603	2.70683	0.133239	0.0840011	0.218635	0.117184	0.220877
1.77483	0.102845	3.04371	0.160792	0.085116	0.241009	0.121786	0.0939465
1.65133	0.0963293	2.7225	0.115861	0.0671392	0.21878	0.0766848	0.223868
1.68965	0.115377	2.99148	0.0999257	0.160015	0.215621	0.101803	0.229869
1.64432	0.102709	3.18089	0.0511478	0.067533	0.205187	0.127478	0.228427
1.58448	0.10141	2.98868	0.0692847	0.0763542	0.222736	0.1257	0.215347
1.72873	0.103328	3.06042	0.164738	0.0770734	0.246759	0.32616	0.222474
1.7451	0.0993464	3.22089	0.0414224	0.0794124	0.247994	0.359143	0.223192
1.68965	0.098058	2.63445	0.222474	0.0758883	0.22763	0.306818	0.247244
1.58054	0.100165	2.86908	0.468109	0.0624394	0.21915	0.14353	0.191859
1.60848	0.101674	3.32705	0.130991	0.090585	0.231273	0.138037	0.208407
1.78295	0.0983493	3.07534	0.171843	0.074301	0.226993	0.109389	0.218875
1.66961	0.102886	3.21078	0.243688	0.103279	0.233362	0.176403	0.225822
1.54703	0.0970754	2.96313	0.116776	0.0813141	0.22461	0.0906237	0.223212
1.67338	0.096553	2.78799	0.186914	0.0753218	0.221299	0.0866546	0.10435
1.77889	0.101026	2.82632	0.226665	0.0879953	0.236057	0.0678922	0.216387
1.75371	0.101173	3.17562	0.102709	0.0645494	0.238474	0.113874	0.218981
1.55256	0.0974285	2.69453	0.195911	0.0793666	0.216175	0.0738526	0.221454
1.565	0.099183	3.09501	0.107911	0.0780976	0.236784	0.10927	0.210754
1.60025	0.100931	2.44101	0.239103	0.0829098	0.222122	0.055728	0.224448
1.72204	0.104412	2.96695	0.172873	0.0793021	0.209876	0.0949774	0.220458
1.74743	0.103654	2.55968	0.261264	0.0881962	0.235664	0.0969621	0.214405
1.66174	0.0930253	3.06869	0.108923	0.0715886	0.212219	0.0958708	0.21767
1.57431	0.0975656	2.6128	0.288553	0.070235	0.228297	0.0869133	0.207829
1.64437	0.102146	2.97477	0.18682	0.124313	0.215517	0.107087	0.216338
1.58785	0.101961	2.41362	0.31496	0.0680986	0.240192	0.0806847	0.214172
1.62414	0.102444	2.98837	0.151503	0.0731713	0.217095	0.0843507	0.22417
1.69349	0.111746	3.03739	0.106335	0.106994	0.216049	0.0981053	0.210227
1.77724	0.0974125	3.03397	0.152561	0.0813629	0.237892	0.0772804	0.222041
1.64528	0.0996257	2.70968	0.181463	0.0654642	0.22589	0.0840513	0.216208
1.60932	0.105124	2.92284	0.217371	0.0584966	0.235614	0.0986131	0.224387
1.57999	0.101828	2.76383	0.232763	0.0787269	0.225113	0.107463	0.223709
1.60767	0.0988027	2.81024	0.189888	0.074374	0.234241	0.0678564	0.217512
1.5842	0.0932197	2.85901	0.157688	0.0827472	0.216382	0.0891442	0.219933
1.57796	0.101251	2.91382	0.150337	0.0694101	0.212897	0.0861621	0.220003
1.60296	0.100461	2.63717	0.205771	0.0793634	0.233543	0.071258	0.230903
1.59291	0.0981471	2.61891	0.300329	0.0550848	0.230927	0.0983219	0.217274
1.6052	0.104135	2.91658	0.204197	0.0699475	0.196404	0.0753696	0.226948
1.58235	0.103333	2.55836	0.235846	0.0661645	0.224029	0.0784385	0.219613
1.68627	0.103155	2.71449	0.18147	0.0868739	0.234496	0.0771201	0.218724
1.58564	0.106688	2.91984	0.203413	0.0771986	0.218573	0.158609	0.231756
1.73529	0.101333	2.8435	0.248395	0.0730104	0.238826	0.148875	0.223588
1.6837	0.114002	2.71299	0.129481	0.133438	0.223926	0.0834788	0.224749
1.57114	0.095207	2.92103	0.259409	0.0752	0.224656	0.146402	0.224869
1.65677	0.105631	2.65704	0.202982	0.0785145	0.220657	0.0781561	0.224824
1.68161	0.0972549	2.7325	0.247918	0.0707346	0.227174	0.0896495	0.216231
1.60306	0.101942	2.66805	0.183517	0.0702792	0.227267	0.085981	0.210379
1.5937	0.101531	2.71508	0.17542	0.0687692	0.219881	0.1042	0.224727
1.56679	0.0999356	2.7153	0.176397	0.0568675	0.214075	0.0880644	0.219451
1.68272	0.10027	2.16731	0.41448	0.0867021	0.217162	0.131673	0.212956
1.62056	0.10676	2.8338	0.207392	0.0890549	0.215134	0.0913702	0.220359
1.57131	0.0974483	2.7533	0.178773	0.0590012	0.216594	0.154712	0.224077
1.60007	0.106419	2.77208	0.174553	0.0574207	0.225477	0.162205	0.228228
1.69556	0.09982	3.03564	0.166087	0.0724536	0.222394	0.171076	0.227316
1.57691	0.0998619	2.50545	0.231567	0.0501296	0.214027	0.0997442	0.228461
1.77276	0.102015	2.24796	0.339043	0.099332	0.233627	0.138485	0.228346
1.66618	0.103658	2.40312	0.245035	0.0705546	0.230034	0.0846544	0.229011
1.67261	0.104139	2.48306	0.201256	0.0741975	0.227881	0.105604	0.227488
1.5783	0.0998329	2.87252	0.180808	0.0858373	0.218746	0.086955	0.204342
1.6172	0.0994963	2.76447	0.191649	0.0737344	0.222655	0.0853644	0.222787
1.73595	0.0984052	3.015	0.102268	0.0574267	0.237939	0.136703	0.218515
1.65618	0.113306	2.78782	0.171665	0.0895971	0.223512	0.0881501	0.224377
1.70444	0.0971578	2.46797	0.265008	0.0854963	0.24264	0.0854503	0.232143
1.61576	0.093948	2.86397	0.187165	0.07711	0.22304	0.090302	0.232582
1.78159	0.092504	2.73882	0.164772	0.0882731	0.232728	0.0742045	0.22575
1.60025	0.0992681	2.86573	0.216189	0.0584354	0.215322	0.169567	0.238296
1.70279	0.0988648	2.54021	0.212646	0.0622906	0.234919	0.0626454	0.227573
1.69786	0.109715	2.56368	0.218837	0.109955	0.226713	0.0567828	0.230037
1.74655	0.102342	2.30105	0.211835	0.0700719	0.220722	0.0593239	0.224723
1.56166	0.0958431	3.13766	0.10503	0.051406	0.243207	0.0970539	0.225312
1.71682	0.0959248	2.69429	0.219457	0.0828007	0.237017	0.10302	0.219865
1.73468	0.0936486	2.84734	0.181968	0.0580382	0.227451	0.0672552	0.218472
1.71139	0.0999367	2.57184	0.178566	0.0682304	0.221565	0.113028	0.219553
1.62861	0.105166	2.43936	0.24362	0.0747866	0.220976	0.116823	0.222171
1.61083	0.0996923	2.76843	0.1178	0.0913776	0.23268	0.073281	0.22064
1.6477	0.103058	2.98841	0.11712	0.0923916	0.219517	0.206241	0.222947
1.68609	0.0989428	2.71884	0.159769	0.0724048	0.220701	0.0979238	0.21812
1.56957	0.102073	2.64482	0.24002	0.0566614	0.213493	0.170398	0.22552
1.60534	0.100707	2.9934	0.104089	0.0753403	0.223085	0.0882111	0.219217
1.63809	0.105654	2.6997	0.154179	0.0889029	0.221315	0.124669	0.222284
1.63429	0.106776	2.46479	0.226239	0.0817784	0.22016	0.0632122	0.218423
1.66847	0.10975	2.75593	0.0963674	0.125468	0.223315	0.122137	0.247733
1.66974	0.0913216	3.10666	0.0665647	0.088163	0.226019	0.126145	0.224505
1.61281	0.0932339	3.07369	0.0730302	0.081271	0.212042	0.115363	0.219248
1.72243	0.103022	2.95992	0.210174	0.0927992	0.234637	0.199089	0.224441
1.60037	0.0994211	2.66895	0.157342	0.0777168	0.223592	0.10146	0.230727
1.61907	0.09328	2.3705	0.21077	0.0650116	0.229045	0.106497	0.221961
1.61395	0.0976508	2.81479	0.155776	0.0790146	0.227089	0.0848055	0.207246
1.61395	0.0918979	2.88119	0.109885	0.0744787	0.226376	0.156783	0.237224
1.674	0.0988822	2.72839	0.17846	0.0694352	0.224969	0.112108	0.218543
1.62018	0.105661	2.72532	0.169523	0.073833	0.229907	0.0982596	0.225557
1.65656	0.0911633	2.76481	0.0663043	0.0756774	0.221891	0.20381	0.220846
1.64519	0.101643	2.02634	0.43729	0.0753692	0.233921	0.0735401	0.222276
1.62202	0.100175	2.47194	0.169774	0.0713518	0.229786	0.101029	0.231835
1.58575	0.0984673	2.64385	0.153463	0.0731995	0.220069	0.134653	0.230346
1.78347	0.0995591	2.46701	0.196699	0.0589492	0.232594	0.106741	0.224024
1.75333	0.110207	2.55719	0.203532	0.0986334	0.228376	0.145178	0.223443
1.60784	0.0942484	2.64384	0.23458	0.0787642	0.236263	0.135344	0.225866
1.71278	0.0983794	2.82623	0.0690393	0.0744568	0.220141	0.158995	0.227747
1.76738	0.0902496	2.84677	0.0869402	0.0721165	0.226336	0.0854687	0.230076
1.75546	0.0961339	3.00796	0.0798356	0.0765323	0.224779	0.103332	0.232595
1.78761	0.0894081	2.08202	0.137466	0.0855173	0.237271	0.251825	0.213865
1.65942	0.0956051	2.53333	0.235216	0.0788831	0.212179	0.156854	0.226095
1.80497	0.116422	2.67718	0.190711	0.156778	0.230204	0.067163	0.227341
1.62142	0.0960407	3.39042	0.133149	0.0735413	0.220544	0.357947	0.247709
1.64125	0.104285	3.16494	0.209485	0.0853994	0.238136	0.0862953	0.195865
1.66482	0.0960784	2.79144	0.221487	0.073686	0.243498	0.0826078	0.226288
1.68971	0.105937	2.94241	0.218429	0.0838328	0.219433	0.142614	0.224862
1.73788	0.10259	2.82377	0.201647	0.0838292	0.233148	0.0742137	0.231937
1.75567	0.10384	2.7737	0.335088	0.109746	0.228213	0.0908035	0.213138
1.55773	0.0953003	2.89335	0.132868	0.0705765	0.237988	0.107994	0.228626
1.63683	0.102984	3.29233	0.121632	0.0877037	0.22542	0.136022	0.100468
1.63716	0.101561	2.9558	0.212599	0.0759472	0.223259	0.0728478	0.220225
1.63788	0.0964922	3.24138	0.183951	0.0916618	0.241288	0.167571	0.22803
1.57589	0.0994553	2.42911	0.288928	0.06966	0.21352	0.135046	0.222978
1.72514	0.0978809	2.91053	0.198255	0.105442	0.251175	0.107708	0.217865
1.74355	0.0893987	2.82494	0.242409	0.0797496	0.241375	0.0792652	0.220713
1.64909	0.0980947	2.97651	0.146722	0.0884424	0.223749	0.112104	0.220908
1.7107	0.0888169	3.1708	0.104401	0.0704259	0.22429	0.157864	0.213197
1.5969	0.0994072	2.95009	0.159575	0.0651507	0.222784	0.107744	0.0698143
1.59406	0.0979572	3.14439	0.137148	0.0758922	0.216424	0.0916967	0.218647
1.82793	0.0928899	2.82259	0.192493	0.088222	0.232349	0.0994758	0.218763
1.70055	0.098491	2.90007	0.219341	0.0716396	0.230274	0.0872976	0.223883
1.70269	0.10643	2.9207	0.2541	0.0924249	0.20737	0.137948	0.229152
1.59866	0.0978449	2.74321	0.209062	0.0881973	0.22775	0.0606503	0.217237
1.68627	0.108235	2.67841	0.212041	0.0963442	0.229651	0.0891994	0.218033
1.70992	0.101499	2.68563	0.226576	0.0695637	0.241181	0.0634366	0.220165
1.73745	0.102365	2.70902	0.302642	0.111758	0.217358	0.118977	0.228316
1.69905	0.0974456	3.23245	0.0831394	0.0851052	0.224399	0.121415	0.221948
1.71367	0.0977169	2.36809	0.39365	0.0868457	0.22745	0.0744203	0.211391
1.77759	0.10533	2.4716	0.350352	0.08849	0.223122	0.0791823	0.218231
1.55169	0.105455	2.72315	0.239814	0.063388	0.215811	0.0759347	0.135939
1.56187	0.0970757	2.46914	0.246018	0.0604125	0.227301	0.0926704	0.216229
1.74949	0.107297	2.42487	0.328616	0.0974839	0.248285	0.0931571	0.223917
1.57388	0.0983368	2.89767	0.0993669	0.0599327	0.226088	0.0862223	0.220492
1.60746	0.0954817	2.77011	0.197912	0.0743375	0.197053	0.0639947	0.219897
1.58065	0.100018	3.06631	0.122045	0.059151	0.217788	0.0752815	0.237326
1.57676	0.0989247	2.62393	0.217254	0.0563939	0.225825	0.0612901	0.219761
1.62755	0.104279	2.76595	0.190949	0.069042	0.22239	0.0841571	0.212121
1.58308	0.100605	3.13512	0.0779838	0.0844248	0.216708	0.311417	0.224756
1.60655	0.102775	3.04694	0.120193	0.079994	0.208119	0.0825417	0.224373
1.66714	0.102775	2.98322	0.160899	0.0739117	0.236527	0.0779598	0.223734
1.71242	0.0999813	2.9688	0.133172	0.0770414	0.238592	0.106145	0.207899
1.60345	0.106047	2.85383	0.177886	0.0695643	0.233367	0.0808917	0.214967
1.59949	0.10256	2.99566	0.144372	0.068095	0.213845	0.193687	0.22709
1.72906	0.104011	3.13602	0.114415	0.0867451	0.225203	0.479246	0.217415
1.62275	0.1059	2.75371	0.135893	0.0876024	0.221808	0.0823974	0.220717
1.75567	0.099738	2.99729	0.117061	0.0650154	0.232801	0.085166	0.220272
1.61531	0.0951261	2.49283	0.217392	0.0730705	0.224687	0.0754411	0.219478
1.74688	0.100677	3.20212	0.102565	0.101015	0.255889	0.0911876	0.219576
1.73375	0.104606	2.46752	0.271175	0.0827126	0.236644	0.0879056	0.209384
1.60986	0.0928349	2.79321	0.249737	0.0733146	0.223993	0.128074	0.234784
1.74998	0.10463	2.66137	0.16574	0.0967454	0.234954	0.0649126	0.221985
1.6233	0.100245	2.63337	0.14429	0.070981	0.230818	0.100815	0.216653
1.75642	0.0977078	2.45838	0.229514	0.0669548	0.217419	0.0667983	0.225306
1.66428	0.0997609	3.08134	0.0777231	0.0694428	0.213665	0.18681	0.217295
1.71029	0.0996113	2.6781	0.288886	0.0810728	0.21797	0.122355	0.233568
1.60784	0.0955817	2.48366	0.262621	0.0844903	0.246969	0.130446	0.228236
1.60411	0.100728	2.87223	0.115111	0.0750309	0.218147	0.0764382	0.219569
1.60839	0.0994307	2.61753	0.20211	0.0697716	0.221263	0.0887714	0.220309
1.68158	0.102087	2.6672	0.234648	0.0685489	0.223637	0.129188	0.226008
1.76737	0.103522	2.92659	0.129714	0.130325	0.250305	0.0888919	0.24005
1.57779	0.0990104	2.51798	0.215252	0.0560508	0.218889	0.0923036	0.220789
1.67818	0.0993094	2.52369	0.181922	0.0869848	0.225603	0.0587848	0.217454
1.63162	0.100594	2.34846	0.235345	0.0723893	0.228794	0.137079	0.218434
1.7264	0.0913269	2.49659	0.223813	0.0725779	0.214881	0.0625548	0.228571
1.68105	0.096976	2.49551	0.22857	0.0781638	0.226688	0.111997	0.223378
1.62546	0.0942692	2.716	0.217766	0.0789235	0.219701	0.0618792	0.222024
1.62896	0.105634	2.497	0.210427	0.106523	0.22276	0.0663469	0.220464
1.65373	0.110722	2.71736	0.276758	0.0832049	0.223577	0.140832	0.217249
1.61718	0.101867	2.95867	0.0910562	0.0685488	0.210099	0.089978	0.229401
1.70089	0.0936552	2.46345	0.253055	0.0769838	0.230389	0.123212	0.217392
1.6084	0.0924713	2.77819	0.12228	0.0821547	0.210429	0.0725669	0.228371
1.69152	0.104437	2.90629	0.114635	0.0864758	0.228854	0.0860899	0.217724
1.65321	0.103998	2.6509	0.143047	0.0909805	0.227399	0.113199	0.217727
1.65691	0.0946195	2.54273	0.184488	0.0747682	0.222361	0.0561306	0.217435
1.581	0.100171	2.86656	0.144078	0.0692249	0.225207	0.0750561	0.22355
1.61409	0.100654	2.56997	0.157529	0.0590248	0.219964	0.0815335	0.225772
1.62132	0.0915954	2.29167	0.24823	0.0813091	0.21193	0.115617	0.220169
1.65567	0.106505	3.04565	0.0727497	0.08129	0.216294	0.173617	0.216683
1.55726	0.101809	2.5407	0.204088	0.0662487	0.211276	0.0923059	0.233257
1.64411	0.111258	2.57671	0.183716	0.0768445	0.216549	0.0957898	0.232911
1.69324	0.109511	2.61706	0.0998829	0.074918	0.223053	0.0827259	0.234674
1.74312	0.0960065	2.56499	0.160707	0.0803961	0.231635	0.0877076	0.228833
1.61625	0.102988	2.91134	0.108973	0.0760922	0.223929	0.0794012	0.229628
1.61031	0.0965805	2.44833	0.138196	0.0648128	0.215012	0.0989594	0.229542
1.63679	0.1031	2.56256	0.154205	0.0699611	0.215891	0.107814	0.233672
1.6465	0.104006	2.28227	0.22073	0.0638278	0.208587	0.0892253	0.208209
1.74927	0.108261	3.17906	0.0511197	0.110435	0.226745	0.220379	0.218334
1.61536	0.101778	2.66115	0.171739	0.063652	0.215104	0.0691027	0.229874
1.57317	0.0999637	2.4492	0.221794	0.0542259	0.231595	0.119274	0.223445
1.76006	0.118205	2.50472	0.253603	0.096061	0.228847	0.141849	0.229438
1.68437	0.10013	2.89602	0.072481	0.0744703	0.239835	0.0904855	0.221463
1.65085	0.105485	2.47959	0.175532	0.0936265	0.224224	0.0880048	0.220667
1.65524	0.102551	2.63177	0.248355	0.0852946	0.237713	0.08452	0.201609
1.67469	0.104706	2.77745	0.234727	0.0681941	0.214264	0.11555	0.213558
1.59191	0.098075	2.5505	0.24344	0.06496	0.227735	0.0783818	0.214107
1.65931	0.103562	3.11368	0.25828	0.0841345	0.233119	0.0794863	0.186247
1.71156	0.110867	3.22992	0.148306	0.0966389	0.224081	0.0848337	0.201012
1.63636	0.106738	3.08298	0.340819	0.0920205	0.226935	0.114345	0.203761
1.67933	0.117666	2.83015	0.251699	0.121785	0.227039	0.0891561	0.222131
1.59969	0.101223	2.98741	0.251848	0.0662048	0.213539	0.117436	0.230767
1.65211	0.111396	2.78338	0.213207	0.172634	0.219747	0.0772	0.212244
1.67178	0.111031	2.90062	0.163422	0.152049	0.218584	0.108845	0.230665
1.66258	0.0993464	2.73972	0.239231	0.072179	0.217864	0.0666548	0.214087
1.80319	0.0586036	2.90503	0.16129	0.128266	0.249515	0.0655436	0.211192
1.55831	0.101342	3.12806	0.104888	0.0654927	0.216862	0.12574	0.167502
1.62086	0.106841	2.52252	0.260776	0.103846	0.23589	0.0848752	0.214956
1.57467	0.128284	2.5603	0.261484	0.0833152	0.199608	0.07526	0.217927
1.67887	0.100118	2.89744	0.111854	0.0873504	0.221493	0.111666	0.21744
1.55693	0.0979673	2.75478	0.200243	0.066194	0.244392	0.109738	0.215961
1.70319	0.100557	2.97583	0.132854	0.0738394	0.247535	0.114064	0.226215
1.60862	0.103131	3.21872	0.194624	0.0712289	0.235811	0.111902	0.192969
1.74998	0.105054	3.00921	0.230351	0.063679	0.226754	0.0848627	0.222077
1.67125	0.104178	2.77623	0.173435	0.0905187	0.231569	0.0923343	0.216072
1.55938	0.0985202	2.76468	0.258802	0.048491	0.233429	0.0867541	0.211894
1.58441	0.0927717	3.04848	0.142494	0.0735989	0.229479	0.0756753	0.215887
1.66571	0.102684	2.93742	0.152954	0.0712615	0.237533	0.117652	0.209866
1.69756	0.0985764	2.75648	0.203536	0.0907939	0.238266	0.0867407	0.215418
1.74962	0.0968326	2.49178	0.311205	0.0916153	0.244408	0.0835072	0.221966
1.53413	0.099764	2.82631	0.179646	0.0784197	0.215388	0.0829387	0.223535
1.62185	0.102932	2.97045	0.171639	0.0771552	0.215055	0.0762416	0.216212
1.61834	0.0979472	2.97894	0.215476	0.0762272	0.216269	0.108894	0.224778
1.59744	0.0960224	2.97143	0.140398	0.0721756	0.225225	0.0805616	0.222102
1.71188	0.10787	2.84361	0.203567	0.0951423	0.230146	0.0640897	0.21457
1.64801	0.0953243	2.83511	0.179024	0.0887759	0.22104	0.0742402	0.218596
1.67373	0.0985692	2.88716	0.18495	0.0821678	0.237301	0.0685377	0.225982
1.68331	0.0975398	2.78528	0.188984	0.0813781	0.229262	0.0782251	0.210779
1.64097	0.102779	3.21955	0.191913	0.0735082	0.231021	0.116444	0.214037
1.55773	0.0989288	2.57111	0.231822	0.0625474	0.231422	0.0783863	0.214598
1.67462	0.108108	2.45974	0.238481	0.108075	0.225334	0.0641695	0.226455
1.72531	0.100202	2.96187	0.145365	0.0687707	0.224265	0.0712088	0.218104
1.62662	0.106858	3.0455	0.0961971	0.0767583	0.226922	0.0917746	0.219478
1.63115	0.110088	2.59818	0.312961	0.0941412	0.214247	0.10564	0.230132
1.63212	0.108571	2.95419	0.123739	0.0877284	0.22192	0.0960032	0.229962
1.65085	0.107943	2.63862	0.210021	0.10033	0.229429	0.0766382	0.226066
1.61388	0.104569	2.91787	0.231895	0.0805871	0.223953	0.0777217	0.215462
1.60453	0.0993464	2.87208	0.185229	0.066912	0.224038	0.080493	0.222811
1.58992	0.0931949	2.69877	0.186167	0.0729812	0.241441	0.145497	0.219829
1.72939	0.104563	2.28758	0.228322	0.0720284	0.230892	0.135045	0.231273
1.6232	0.101868	2.72016	0.193797	0.0815333	0.220748	0.070285	0.223862
1.73107	0.101403	2.82724	0.172242	0.0835513	0.238656	0.0940512	0.221872
1.72439	0.102675	2.5878	0.213577	0.0757429	0.248869	0.0693893	0.218348
1.61169	0.1081	2.84195	0.148435	0.0943393	0.210666	0.160794	0.223136
1.71481	0.0909839	3.37223	0.13108	0.0742669	0.216545	0.287121	0.216675
1.58517	0.0980723	2.45964	0.176443	0.0720062	0.214659	0.10665	0.229843
1.59664	0.100486	3.18591	0.0943988	0.0560306	0.216608	0.148791	0.223261
1.64182	0.100569	3.17689	0.113431	0.0890934	0.230791	0.0813098	0.2327
1.63094	0.102127	2.61643	0.190792	0.0909847	0.230957	0.0774607	0.224802
1.63744	0.100094	2.47896	0.199983	0.0776135	0.221693	0.0647303	0.230389
1.67558	0.0942302	3.21758	0.104966	0.0808717	0.225015	0.106704	0.236859
1.6501	0.0989525	2.6345	0.213604	0.085427	0.229858	0.106392	0.225208
1.72906	0.0957219	3.11891	0.0758632	0.0874164	0.238392	0.201408	0.232072
1.73279	0.094829	3.21904	0.0906251	0.0721072	0.230818	0.144764	0.216983
1.62236	0.0971342	2.66536	0.191137	0.0737165	0.236721	0.0815202	0.222567
1.78834	0.0944853	3.15876	0.079707	0.0716828	0.238925	0.0966606	0.224021
1.63365	0.103749	2.63321	0.177284	0.0786046	0.225612	0.108816	0.217522
1.56511	0.0987251	2.63961	0.191319	0.0604553	0.226867	0.0693975	0.220432
1.55598	0.0979489	2.90018	0.106555	0.047704	0.22085	0.0888613	0.218301
1.76653	0.109476	2.88872	0.13186	0.0876217	0.228763	0.133659	0.223292
1.73881	0.100462	2.5909	0.176994	0.0752091	0.217868	0.0994323	0.227921
1.57699	0.101738	2.62976	0.143791	0.0620896	0.210478	0.0822546	0.233056
1.62491	0.0990741	2.6016	0.189539	0.0885083	0.22127	0.0599168	0.225011
1.76471	0.107355	2.7772	0.12713	0.0945412	0.231497	0.102642	0.223334
1.60545	0.0943018	2.55477	0.194604	0.0731882	0.219301	0.0791358	0.211725
1.61488	0.103751	2.59447	0.182274	0.0645713	0.229811	0.104407	0.230237
1.75814	0.100873	3.00323	0.12209	0.0581227	0.219423	0.0976635	0.220351
1.68279	0.105516	2.52908	0.268204	0.0996997	0.219875	0.122539	0.22298
1.65239	0.0980392	2.70142	0.154788	0.0741366	0.222606	0.0694523	0.216856
1.60387	0.101039	2.96836	0.1312	0.0909087	0.225407	0.123611	0.225774
1.64632	0.101868	2.44145	0.213178	0.0770462	0.226592	0.0614898	0.209985
1.66344	0.0982049	2.63495	0.134648	0.0859291	0.217838	0.101271	0.226215
1.5849	0.0963632	2.60056	0.180437	0.0639236	0.224879	0.0801819	0.227993
1.60082	0.10241	2.28548	0.223403	0.0608348	0.216927	0.0752948	0.235522
1.68445	0.0928773	3.02097	0.0671615	0.0883956	0.25035	0.106689	0.236738
1.65677	0.109858	2.40121	0.163801	0.0899558	0.221492	0.0616602	0.226679
1.62882	0.101505	2.83986	0.174122	0.0769016	0.213212	0.129723	0.238819
1.58371	0.1	2.62427	0.132081	0.0761905	0.216439	0.0733898	0.219127
1.67302	0.10728	3.00793	0.0843763	0.0780411	0.213082	0.114519	0.219937
1.65597	0.0995009	2.84235	0.061883	0.0861074	0.216188	0.0929546	0.215712
1.57711	0.108314	2.96814	0.103661	0.0601037	0.225027	0.133	0.222661
1.62492	0.108434	2.6025	0.188318	0.0932372	0.217389	0.0698272	0.215726
1.64294	0.101101	2.80906	0.182913	0.0710164	0.226318	0.0784912	0.21907
1.56863	0.100629	2.98182	0.0898824	0.0582266	0.223253	0.195761	0.220725
1.62867	0.103124	3.74742	0.0741486	0.0850898	0.234088	0.600569	0.222189
1.76201	0.115039	2.44933	0.225704	0.0888458	0.242442	0.0845497	0.207277
1.60752	0.103711	2.30021	0.0877245	0.0867756	0.220694	0.178773	0.244085
1.63611	0.0988965	2.42341	0.222829	0.0705607	0.222918	0.0933268	0.219563
1.71678	0.107224	2.69521	0.206215	0.0985608	0.227405	0.0700904	0.208359
1.68814	0.0985994	2.51193	0.325355	0.0716811	0.232784	0.0961898	0.213329
1.59337	0.102694	3.5573	0.0894212	0.0711777	0.223865	0.113282	0.22061
1.68752	0.105456	3.62891	0.133912	0.0822545	0.229743	0.177407	0.218731
1.67271	0.115826	2.75809	0.237308	0.115417	0.221596	0.0875528	0.211913
1.69507	0.094026	2.80944	0.207353	0.0840606	0.219899	0.076608	0.218225
1.67766	0.107916	2.859	0.225048	0.104423	0.224798	0.0826285	0.218029
1.62479	0.102722	3.08703	0.127296	0.0703988	0.235068	0.107888	0.220729
1.75902	0.115525	3.2443	0.141444	0.130527	0.2234	0.114037	0.220398
1.6343	0.0964484	2.45978	0.0256237	0.0623321	0.227228	0.246112	0.22381
1.64253	0.102552	3.06795	0.123406	0.0806075	0.232801	0.0808475	0.22599
1.70349	0.102133	3.34289	0.133172	0.0754228	0.234259	0.186861	0.131569
1.59944	0.103268	2.92206	0.193693	0.0643235	0.209028	0.0868335	0.228
1.70362	0.104345	3.09201	0.110296	0.0858367	0.223654	0.0890103	0.218788
1.74124	0.102279	2.6491	0.206565	0.0808584	0.214322	0.0853136	0.224829
1.76734	0.103121	2.83304	0.193772	0.082383	0.23729	0.16486	0.229079
1.58357	0.0953501	2.83096	0.172686	0.0655092	0.222954	0.0887012	0.220834
1.59201	0.101079	2.5896	0.211246	0.0961648	0.237654	0.0800307	0.221467
1.75626	0.101567	3.09464	0.0987418	0.0915755	0.234828	0.121395	0.21818
1.56948	0.0955158	2.81584	0.275573	0.0653831	0.22515	0.120386	0.223376
1.60854	0.0954017	2.7484	0.22175	0.0631414	0.232783	0.0641571	0.222273
1.71546	0.104077	3.36562	0.177463	0.0930341	0.234162	0.201249	0.230782
1.72873	0.0963842	2.72	0.196643	0.0689931	0.234817	0.0879238	0.22601
1.62235	0.0979318	2.4994	0.28281	0.0719262	0.222903	0.086094	0.21435
1.59021	0.10054	3.03003	0.194082	0.0664731	0.219384	0.124796	0.218574
1.73375	0.101023	2.84358	0.196665	0.0804623	0.239325	0.0898249	0.212406
1.68445	0.0976562	2.91784	0.282207	0.0824948	0.222709	0.140442	0.223209
1.66843	0.105335	2.39099	0.310682	0.0911288	0.226302	0.0719824	0.220308
1.59905	0.0978195	2.92966	0.12004	0.0685068	0.21142	0.103729	0.217165
1.67567	0.101942	2.63983	0.230875	0.0802315	0.211835	0.0756628	0.220749
1.75618	0.100142	3.08567	0.11456	0.0730489	0.234857	0.152323	0.204043
1.56438	0.0980053	3.0027	0.105852	0.0820089	0.212713	0.140831	0.223015
1.601	0.0994636	2.91724	0.178707	0.0739164	0.222821	0.0576604	0.219057
1.73539	0.0959868	2.94968	0.0922377	0.074571	0.232347	0.204035	0.217034
1.62346	0.102165	2.20001	0.333115	0.0764333	0.229311	0.0700258	0.232922
1.59929	0.106273	3.03109	0.225189	0.0763555	0.210328	0.12599	0.221762
1.59809	0.101998	3.07387	0.101764	0.069931	0.208233	0.11477	0.216128
1.59234	0.104843	3.03107	0.192	0.0755146	0.244651	0.193493	0.222744
1.64947	0.108686	2.79381	0.188323	0.0784286	0.223861	0.0733125	0.209113
1.58231	0.100812	2.68327	0.232931	0.0665201	0.216676	0.0672316	0.224528
1.69655	0.0943044	2.44639	0.24126	0.0763412	0.232799	0.065357	0.227585
1.55753	0.0994266	3.12559	0.105908	0.0730187	0.219444	0.0895887	0.215267
1.57173	0.0911106	2.55686	0.266337	0.0791877	0.238333	0.0986376	0.123799
1.63025	0.104164	2.56856	0.262653	0.0875446	0.212488	0.0850709	0.209288
1.69902	0.103332	2.85968	0.158898	0.0738925	0.239671	0.0897649	0.229685
1.6858	0.11194	2.89637	0.153922	0.117525	0.219837	0.0700545	0.21173
1.66711	0.104581	2.82663	0.229219	0.0910876	0.226989	0.0615297	0.22173
1.78711	0.120448	2.48366	0.307	0.100802	0.216443	0.124006	0.227761
1.68042	0.111117	2.7134	0.167241	0.101784	0.219378	0.0921437	0.231308
1.60102	0.0897759	2.44545	0.204103	0.0877099	0.229949	0.0941028	0.212679
1.65842	0.107128	2.77703	0.162763	0.101309	0.227595	0.0796937	0.222394
1.59344	0.0957823	2.53487	0.182187	0.0662793	0.222042	0.0946702	0.220356
1.67615	0.104997	2.82573	0.123771	0.0938749	0.235181	0.0837265	0.221731
1.65469	0.113779	2.65419	0.181497	0.0790808	0.222754	0.0769522	0.0582058
1.58215	0.102231	2.5199	0.221132	0.0783013	0.227355	0.0890472	0.207737
1.58593	0.0965398	2.65464	0.21963	0.0661579	0.222677	0.081243	0.221988
1.7073	0.0937467	2.2266	0.323751	0.0956446	0.24759	0.0779453	0.213756
1.72604	0.115935	2.56492	0.183987	0.0995949	0.222793	0.0673946	0.195522
1.73016	0.115817	2.76337	0.165187	0.0858407	0.219317	0.0859221	0.214557
1.65535	0.0981523	3.15884	0.0928494	0.0683751	0.215939	0.115392	0.220629
1.68316	0.11061	3.1135	0.12687	0.108017	0.218404	0.149678	0.220603
1.68386	0.10224	2.85932	0.085004	0.0860149	0.237651	0.0829835	0.174685
1.63762	0.097785	2.52799	0.190895	0.0803444	0.222439	0.0922433	0.226045
1.61502	0.0980217	2.54902	0.186837	0.0736629	0.213094	0.0973008	0.223243
1.55778	0.0994669	2.80468	0.159495	0.0587882	0.218028	0.0566226	0.216288
1.55598	0.0968103	2.78186	0.176118	0.0711092	0.246885	0.18738	0.226062
1.67142	0.108767	2.5539	0.226368	0.0992921	0.229932	0.0976083	0.22771
1.63747	0.104906	2.71242	0.162638	0.0673898	0.226221	0.0574093	0.221248
1.68738	0.109896	2.47333	0.191776	0.107672	0.213279	0.0723527	0.212471
1.74077	0.104225	2.97836	0.082953	0.0902782	0.242422	0.0876951	0.22433
1.65109	0.10416	2.73828	0.133648	0.0762188	0.214816	0.068329	0.220394
1.58936	0.0971754	2.65356	0.125122	0.065231	0.223858	0.0959456	0.220396
1.80129	0.116108	2.70522	0.212853	0.124118	0.222226	0.0762587	0.227224
1.70671	0.096953	2.37514	0.204503	0.0756548	0.23485	0.104744	0.234902
1.63249	0.101205	2.7302	0.111175	0.0941246	0.233201	0.0947879	0.229038
1.70322	0.0981888	3.02322	0.0825059	0.0809874	0.226029	0.145058	0.224774
1.61249	0.100722	2.34146	0.209794	0.0762256	0.216736	0.0672731	0.219502
1.63399	0.105047	2.55564	0.145363	0.069282	0.218775	0.0648117	0.21771
1.6352	0.106648	2.96127	0.152373	0.0759325	0.225779	0.0835453	0.221611
1.74097	0.102998	2.48268	0.165758	0.0865628	0.231208	0.0788125	0.223405
1.65673	0.104569	2.53339	0.160058	0.0712056	0.219275	0.0698167	0.221923
1.59664	0.106533	2.4432	0.166362	0.0669906	0.212538	0.0613796	0.21991
1.72426	0.0977578	2.54128	0.187141	0.0849726	0.230128	0.0719467	0.211823
1.63547	0.106221	2.51831	0.159901	0.0947587	0.226757	0.0597105	0.223646
1.75794	0.101227	3.18116	0.100234	0.0745797	0.23022	0.116265	0.226922
1.58881	0.108977	2.59833	0.12291	0.0616081	0.215645	0.0653372	0.217747
1.73525	0.102568	2.71804	0.11572	0.0900232	0.227598	0.0934562	0.225626
1.715	0.10463	2.8426	0.0640234	0.0852094	0.225413	0.103595	0.22266
1.56387	0.101447	2.71072	0.0923556	0.0558527	0.24092	0.081449	0.216242
1.69782	0.114642	2.38721	0.21018	0.107697	0.223925	0.0822942	0.224151
1.71484	0.11217	2.7884	0.202751	0.118218	0.228027	0.0710613	0.217241
1.6007	0.105168	2.99509	0.203669	0.0676534	0.234729	0.202617	0.226248
1.69366	0.100521	2.93432	0.254566	0.0795875	0.223108	0.104463	0.221833
1.58601	0.102231	2.94311	0.110059	0.0851966	0.242265	0.10438	0.218798
1.71065	0.103683	2.80941	0.219998	0.0630417	0.235532	0.104799	0.203335
1.61857	0.0925823	2.82869	0.261952	0.0772676	0.232994	0.157602	0.228691
1.65384	0.102162	2.9747	0.219064	0.0771357	0.215142	0.0964652	0.222478
1.59993	0.0998619	2.94631	0.12262	0.064267	0.218413	0.0896055	0.220173
1.66115	0.0990069	3.04721	0.165834	0.0751237	0.230177	0.168473	0.22277
1.61178	0.100253	2.6799	0.174174	0.0752068	0.218905	0.0587057	0.22562
1.63109	0.105622	2.87918	0.230192	0.117268	0.222441	0.0774536	0.216965
1.69106	0.0934548	3.06763	0.100507	0.0778234	0.233829	0.102461	0.206406
1.66848	0.107553	3.18902	0.0964796	0.0838574	0.227796	0.221094	0.217672
1.64025	0.111236	2.64228	0.246993	0.0985289	0.215339	0.0782609	0.214143
1.6837	0.11089	2.7618	0.175764	0.106353	0.221669	0.0963907	0.219039
1.64909	0.0932112	2.79602	0.217605	0.0689529	0.227587	0.0912461	0.228915
1.60487	0.101087	2.7702	0.205176	0.0797015	0.228035	0.0845322	0.216064
1.65123	0.107244	3.21335	0.177566	0.0971788	0.214362	0.0884477	0.130352
1.74136	0.117348	2.74122	0.221605	0.0865333	0.230293	0.0721705	0.222769
1.62793	0.099187	3.06239	0.190309	0.0658364	0.22465	0.141271	0.224843
1.65057	0.103853	2.552	0.2479	0.0744259	0.231001	0.0718065	0.217823
1.58183	0.106768	2.50401	0.206547	0.0801943	0.226823	0.0908335	0.216476
1.65123	0.105592	2.84959	0.201627	0.0707431	0.220483	0.0844905	0.217287
1.64628	0.103825	2.55369	0.212007	0.0855908	0.2319	0.0904705	0.220619
1.70033	0.138094	2.69804	0.168105	0.0962353	0.208924	0.152472	0.225446
1.68915	0.145062	2.64548	0.233956	0.0864699	0.207273	0.0880871	0.212717
1.731	0.135255	2.41513	0.234116	0.0902795	0.214083	0.0773146	0.224889
1.65226	0.09724	3.06803	0.115677	0.0719734	0.227867	0.11743	0.216453
1.6116	0.102874	3.21981	0.0854784	0.0685295	0.224403	0.109093	0.220917
1.73311	0.100102	2.67198	0.203748	0.0663278	0.243603	0.0873852	0.210456
1.56588	0.100147	2.65829	0.224664	0.0646014	0.211877	0.129974	0.232282
1.62692	0.0937644	2.41279	0.331418	0.0826404	0.222237	0.136442	0.226164
1.74152	0.100918	2.96285	0.144776	0.0737764	0.240096	0.113948	0.234857
1.68364	0.107391	2.75023	0.201565	0.0715196	0.221216	0.0730078	0.188542
1.69661	0.0953483	2.85056	0.165522	0.0826306	0.222609	0.0749934	0.222976
1.7702	0.0910574	3.13269	0.0962826	0.0650611	0.226299	0.0965388	0.22263
1.73975	0.100963	2.60651	0.232317	0.0950387	0.228531	0.0749136	0.219011
1.79407	0.0989865	2.71769	0.165515	0.056006	0.226162	0.081539	0.2257
1.66667	0.103841	2.47284	0.272529	0.0821599	0.236892	0.0587185	0.218065
1.69027	0.0956609	2.58692	0.20959	0.0860566	0.202597	0.0744967	0.216889
1.73929	0.0989288	2.91982	0.171548	0.0712876	0.238573	0.113382	0.225998
1.71704	0.106242	2.72676	0.231626	0.090235	0.219801	0.151271	0.221517
1.62177	0.105351	2.98039	0.120494	0.0740523	0.225522	0.114847	0.217225
1.65709	0.102088	2.7512	0.219682	0.076232	0.233979	0.0588006	0.21052
1.55158	0.101847	2.4631	0.184137	0.0715928	0.221302	0.0701494	0.231527
1.68963	0.107419	2.76665	0.224466	0.105781	0.238777	0.0674388	0.223456
1.70909	0.100735	3.07578	0.0894487	0.0850334	0.238648	0.0883368	0.219632
1.73874	0.111505	2.78876	0.1706	0.108615	0.220259	0.0783784	0.220478
1.59129	0.0986144	2.52235	0.201956	0.0609192	0.227628	0.0751128	0.21734
1.64483	0.104889	2.48864	0.146509	0.0789369	0.224779	0.0682196	0.229256
1.62593	0.101531	2.76116	0.183783	0.0725661	0.210155	0.105351	0.2193
1.6104	0.0985337	2.87208	0.183783	0.0738273	0.220086	0.0981816	0.225719
1.54135	0.0985848	2.30909	0.31706	0.0699532	0.230721	0.117806	0.214775
1.61102	0.100689	3.16437	0.0835032	0.0598166	0.230366	0.119772	0.221826
1.55699	0.1018	3.12958	0.125867	0.0702918	0.220583	0.0750845	0.225558
1.58489	0.0973525	2.49227	0.184572	0.0724934	0.220861	0.0881139	0.235941
1.60428	0.100873	3.00181	0.0900071	0.0867094	0.229427	0.0840417	0.223179
1.6808	0.0943826	2.66464	0.12707	0.0637746	0.243906	0.141759	0.227134
1.64687	0.0934548	2.7	0.191412	0.081203	0.225441	0.140639	0.228171
1.59267	0.100499	2.89765	0.136974	0.0840501	0.233965	0.143975	0.221261
1.66932	0.10348	2.12262	0.41974	0.0824786	0.240902	0.122194	0.219896
1.69966	0.102621	2.72353	0.165288	0.103094	0.226406	0.0850967	0.226623
1.61263	0.103816	2.87923	0.121077	0.0776829	0.220907	0.0891788	0.227453
1.58535	0.100883	2.6333	0.202305	0.0782527	0.223899	0.0710994	0.225049
1.62736	0.100843	2.25346	0.252045	0.0859892	0.221244	0.0969356	0.217069
1.61169	0.106102	2.69068	0.204991	0.0728241	0.233064	0.0637418	0.226263
1.57228	0.101158	2.1364	0.265939	0.0465268	0.216652	0.0585165	0.220882
1.72475	0.102165	2.30171	0.215156	0.0636962	0.221315	0.0568438	0.221333
1.6704	0.0931653	2.93566	0.162517	0.0803618	0.233363	0.112531	0.195876
1.67807	0.104879	2.42437	0.23837	0.0876669	0.233257	0.0665492	0.223918
1.61362	0.0915882	3.05617	0.127731	0.0778609	0.236524	0.0903213	0.223378
1.63929	0.10537	3.22629	0.0799258	0.0883687	0.224351	0.143045	0.219859
1.58805	0.0994081	2.43276	0.190387	0.0593117	0.22801	0.0615699	0.234265
1.67766	0.112589	2.62055	0.186969	0.105639	0.221368	0.0820623	0.220037
1.798	0.0896966	2.47422	0.184711	0.0941119	0.235968	0.0675859	0.219729
1.69018	0.091314	2.70729	0.180457	0.0796102	0.225054	0.0909558	0.222653
1.61038	0.101634	2.54564	0.138855	0.0598582	0.214841	0.0673286	0.212794
1.68316	0.105149	2.79309	0.0807761	0.0900905	0.230842	0.0938245	0.216751
1.63455	0.104124	2.9729	0.101701	0.0762664	0.216938	0.144903	0.176468
1.75486	0.0997583	2.38943	0.28744	0.0642655	0.230446	0.0636419	0.232861
1.57754	0.0985416	2.59998	0.265393	0.0661283	0.222298	0.106056	0.222818
1.59586	0.100817	2.93147	0.183786	0.0667931	0.233817	0.0952233	0.202501
1.58406	0.100799	2.2993	0.291853	0.0751722	0.219713	0.0906035	0.219343
1.74208	0.100452	2.797	0.143074	0.0649351	0.242431	0.058089	0.216218
1.62202	0.102951	2.48482	0.131205	0.0833472	0.231797	0.0784032	0.215692
1.66793	0.0909366	3.07714	0.0577673	0.0793815	0.226607	0.106133	0.223257
1.62414	0.101459	2.91092	0.0732752	0.0654919	0.216805	0.0858495	0.216575
1.67756	0.106064	2.55955	0.16239	0.0831575	0.217135	0.0942572	0.221772
1.67656	0.0981471	2.2116	0.393653	0.071704	0.219547	0.103133	0.228304
1.64743	0.105717	2.45824	0.179291	0.0794842	0.221216	0.0913061	0.214519
1.65148	0.107042	2.52874	0.169769	0.0868493	0.223515	0.06075	0.233414
1.56593	0.104335	2.39323	0.18729	0.0640044	0.237881	0.0688275	0.218823
1.63245	0.112505	2.55717	0.17313	0.117404	0.215983	0.0724101	0.225941
1.5897	0.0980942	2.51092	0.29051	0.0677301	0.228692	0.125138	0.211706
1.61923	0.112207	2.63868	0.198122	0.0978013	0.222302	0.0904072	0.234643
1.61966	0.106097	3.05106	0.279911	0.0732444	0.227045	0.121535	0.21833
1.57715	0.10683	3.19543	0.213199	0.0564053	0.227291	0.151778	0.227256
1.62682	0.106205	2.40557	0.257436	0.0927577	0.217929	0.118024	0.264248
1.62104	0.102376	2.803	0.188288	0.0669593	0.222486	0.0953114	0.217291
1.64146	0.10043	2.69251	0.222082	0.0732796	0.225926	0.0843615	0.194438
1.61929	0.0977953	2.80961	0.308238	0.0739968	0.226536	0.104135	0.215355
1.57913	0.0985819	3.00294	0.101429	0.0546283	0.230621	0.153931	0.21738
1.72476	0.102469	2.55103	0.185272	0.0912092	0.218245	0.0726387	0.218138
1.60403	0.0999092	2.8971	0.142096	0.0752986	0.227652	0.0772328	0.222677
1.71476	0.104458	2.63632	0.276555	0.0875383	0.225857	0.0694183	0.220805
1.64884	0.0995365	2.63135	0.227679	0.073123	0.231015	0.0904554	0.212873
1.68473	0.109064	2.942	0.138904	0.147674	0.211691	0.0871966	0.204903
1.61888	0.104251	2.57146	0.143161	0.0798204	0.223925	0.152942	0.246126
1.63488	0.109965	2.97103	0.133785	0.0941631	0.223277	0.110944	0.221632
1.72052	0.108644	2.81077	0.191775	0.085961	0.224156	0.0818735	0.225245
1.58983	0.0971207	2.48355	0.365471	0.0699471	0.229758	0.0993553	0.218434
1.5623	0.0998283	2.71474	0.275173	0.0502416	0.215424	0.0975481	0.222951
1.57617	0.106429	3.20988	0.0652584	0.0655171	0.22429	0.112087	0.220946
1.62165	0.104022	2.84519	0.2117	0.0857895	0.22892	0.0707949	0.221974
1.68016	0.101385	2.8757	0.14607	0.0686645	0.213814	0.134029	0.211335
1.71953	0.104021	2.49016	0.245742	0.0744412	0.228677	0.0994353	0.226717
1.61718	0.103025	3.01547	0.13378	0.0695626	0.217706	0.17638	0.218627
1.68573	0.0937909	2.85934	0.232106	0.0758945	0.224164	0.181203	0.227408
1.69349	0.102608	2.69143	0.252389	0.0807175	0.215324	0.0844096	0.215522
1.56491	0.107592	2.9881	0.129174	0.0761439	0.21418	0.104269	0.22696
1.66805	0.10128	3.27317	0.115701	0.0769348	0.218078	0.140351	0.219777
1.7619	0.113931	2.61342	0.213919	0.113636	0.220379	0.0630399	0.216279
1.71242	0.116461	2.71092	0.191759	0.127594	0.204002	0.0844218	0.217789
1.72689	0.134416	2.98183	0.131602	0.0905789	0.197077	0.0787793	0.216758
1.71684	0.0970266	2.75036	0.219447	0.0916968	0.229753	0.085061	0.219397
1.57501	0.099389	2.45919	0.253617	0.0326323	0.226239	0.109002	0.218514
1.66188	0.106743	2.71418	0.237431	0.11831	0.223448	0.112481	0.212349
1.62896	0.0964833	2.93186	0.123107	0.081996	0.222037	0.0952475	0.219157
1.73073	0.102136	2.85375	0.149636	0.0699179	0.226422	0.104158	0.223327
1.62491	0.105937	2.77929	0.200237	0.0907645	0.215864	0.102872	0.215754
1.79978	0.103382	2.47672	0.204583	0.101178	0.215109	0.0817436	0.220892
1.66895	0.0939352	2.85972	0.208571	0.0861934	0.239188	0.0652719	0.224811
1.64146	0.106629	2.56575	0.221592	0.074201	0.223398	0.0554491	0.220366
1.68951	0.102227	2.78318	0.18971	0.0888374	0.238416	0.14406	0.223886
1.6163	0.100144	2.95874	0.0965174	0.0838371	0.221966	0.0832575	0.226272
1.59851	0.0967134	3.05117	0.108047	0.0683087	0.227852	0.0930267	0.244219
1.64131	0.0968053	2.84383	0.143193	0.0768959	0.222868	0.0872765	0.218356
1.58482	0.0985249	2.59733	0.224996	0.0713564	0.217837	0.141032	0.220198
1.72889	0.0983078	2.71675	0.193905	0.0671152	0.237668	0.0892537	0.142463
1.6313	0.0910019	2.32159	0.236518	0.0842619	0.221612	0.0629572	0.223661
1.75082	0.0966337	2.57696	0.23171	0.0990733	0.231808	0.139484	0.218444
1.62519	0.0938914	2.7159	0.168209	0.0769868	0.220161	0.0747357	0.220022
1.72661	0.0984667	2.39015	0.214583	0.0712396	0.231812	0.0716848	0.222599
1.7271	0.0925956	2.76713	0.136136	0.0668559	0.239337	0.217288	0.228503
1.61261	0.0939894	2.64115	0.143149	0.0650413	0.230139	0.0788694	0.223779
1.56425	0.104587	3.10222	0.0871892	0.053555	0.230617	0.289237	0.221164
1.64851	0.108951	2.76759	0.24318	0.0991679	0.227946	0.115738	0.219172
1.61471	0.102539	2.75303	0.168478	0.0684815	0.210009	0.0980698	0.215376
1.6575	0.101264	2.42927	0.224565	0.0700477	0.222295	0.0601536	0.214595
1.58721	0.103132	2.38764	0.323254	0.0892392	0.221909	0.114152	0.214354
1.7079	0.0911856	2.91439	0.149606	0.0792758	0.224632	0.0842039	0.230459
1.57762	0.0994064	2.65086	0.262107	0.0760129	0.231137	0.117623	0.226253
1.6328	0.092549	2.53985	0.21454	0.0707841	0.215924	0.076663	0.216494
1.67671	0.102726	2.83198	0.168428	0.0835783	0.230631	0.0688095	0.227322
1.77498	0.0934827	3.33925	0.0816534	0.0850314	0.244341	0.630944	0.226963
1.78992	0.0966387	2.80318	0.133879	0.0798327	0.237779	0.202068	0.224058
1.60709	0.101023	2.82836	0.0845125	0.0648012	0.237268	0.126805	0.23872
1.66619	0.0993654	2.28042	0.260113	0.070242	0.227368	0.0996316	0.233273
1.58707	0.101941	3.16599	0.0889227	0.0763841	0.238539	0.159893	0.224502
1.58365	0.098106	2.45547	0.154859	0.0706989	0.220825	0.0694085	0.225849
1.60539	0.108956	2.53562	0.146279	0.0802016	0.219548	0.100558	0.224774
1.68107	0.105715	2.8149	0.0988704	0.0899947	0.231121	0.0807362	0.233333
1.67607	0.106294	2.9022	0.0986416	0.100694	0.233449	0.185726	0.230673
1.59508	0.101176	2.49049	0.208534	0.058738	0.222836	0.146388	0.229111
1.73172	0.0930365	3.33289	0.069002	0.0665574	0.237582	0.174098	0.217861
1.66488	0.108039	2.40855	0.18854	0.107408	0.24492	0.0629118	0.21673
1.71672	0.0957061	3.15421	0.0504399	0.0832159	0.244277	0.143267	0.217587
1.61394	0.103721	3.18755	0.108335	0.075971	0.222121	0.255965	0.231607
1.88027	0.113517	2.31215	0.267614	0.11137	0.243289	0.0769092	0.215042
1.74881	0.0959194	2.37121	0.194288	0.110221	0.227519	0.110713	0.22121
1.64097	0.103084	2.43432	0.21452	0.0780804	0.22135	0.0654907	0.224636
1.73874	0.104611	2.92452	0.158771	0.094921	0.225947	0.192728	0.238697
1.64931	0.0976054	2.94703	0.0574071	0.0777773	0.217684	0.103055	0.236735
1.7812	0.0920103	3.23819	0.0915773	0.0723683	0.233903	0.203805	0.211658
1.73964	0.104969	2.54332	0.193388	0.12617	0.243181	0.0855625	0.221258
1.58152	0.101648	2.73167	0.241143	0.0819586	0.213608	0.110204	0.216676
1.6346	0.101338	2.2207	0.0937985	0.0684958	0.219907	0.06235	0.128026
1.71074	0.0995323	3.1822	0.102326	0.0949114	0.225696	1.00274	0.250439
1.6163	0.0988667	3.00328	0.215323	0.0797093	0.216495	0.0871022	0.218329
1.67476	0.110523	3.271	0.106046	0.0958553	0.22516	0.167782	0.220496
1.60115	0.105864	2.74813	0.220566	0.0554076	0.220631	0.0825393	0.224518
1.64159	0.105992	2.66202	0.124159	0.0790765	0.212015	0.138466	0.237228
1.67285	0.105706	2.7011	0.201725	0.0783837	0.225905	0.081821	0.219762
1.56402	0.0987204	3.1557	0.12927	0.0428494	0.222269	0.126424	0.212576
1.73657	0.0968046	2.41157	0.190254	0.0672182	0.232918	0.0630728	0.112704
1.5898	0.0921108	2.90668	0.26199	0.0719641	0.237479	0.108935	0.213435
1.77413	0.116308	2.83964	0.241263	0.103813	0.217593	0.0834978	0.226414
1.5631	0.101335	2.97565	0.139174	0.0555906	0.217151	0.0994352	0.214597
1.58111	0.10164	2.60211	0.275393	0.0920124	0.245823	0.0824581	0.205514
1.66757	0.114996	2.86973	0.214956	0.112006	0.232789	0.0994386	0.218904
1.61129	0.101107	3.20504	0.093187	0.0753309	0.224193	0.138735	0.218184
1.63012	0.0996613	2.51745	0.330576	0.0808354	0.223748	0.126026	0.21523
1.74333	0.0899359	2.90796	0.191588	0.079904	0.240803	0.116864	0.210648
1.66757	0.100672	3.0122	0.195208	0.0823685	0.225738	0.094656	0.221235
1.61742	0.102311	3.11799	0.120506	0.0663544	0.227224	0.100122	0.220218
1.66667	0.114823	2.36835	0.314552	0.104044	0.227159	0.0796371	0.224734
1.73264	0.112571	3.07158	0.150711	0.115075	0.22547	0.083506	0.223264
1.63126	0.107898	2.72995	0.263607	0.0717475	0.21013	0.108246	0.201742
1.72002	0.109238	2.81061	0.161255	0.0899411	0.220735	0.10019	0.234773
1.74397	0.107032	3.13188	0.125269	0.0778303	0.202682	0.133393	0.235542
1.57229	0.0994136	2.79877	0.213129	0.0762135	0.217314	0.0720861	0.215065
1.68774	0.108063	2.69392	0.162845	0.124822	0.23033	0.14364	0.221372
1.61005	0.105919	2.39013	0.35497	0.0725025	0.221041	0.107253	0.224733
1.60615	0.111099	2.86638	0.207524	0.101454	0.216964	0.139367	0.227064
1.61339	0.0928642	2.82383	0.204643	0.0831779	0.212618	0.124692	0.225549
1.63238	0.104433	3.54998	0.088249	0.0802206	0.229479	0.113837	0.116316
1.62402	0.113409	2.96649	0.104225	0.0821352	0.22408	0.0816298	0.21989
1.61694	0.0953869	3.24477	0.163308	0.0586584	0.22466	0.128527	0.219797
1.55704	0.0986809	3.5018	0.0755482	0.0601739	0.222719	1.18832	0.255267
1.63618	0.0954123	3.06269	0.129184	0.084209	0.226414	0.0838675	0.216296
1.64091	0.10637	3.03862	0.0998574	0.100175	0.230081	0.0871191	0.219627
1.63615	0.0945246	3.01497	0.153031	0.0604068	0.234613	0.0991313	0.21677
1.65158	0.107787	2.65802	0.203967	0.0784272	0.214235	0.148576	0.231245
1.61946	0.0995643	2.91438	0.124007	0.0624591	0.230591	0.119623	0.232078
1.7325	0.108743	2.7281	0.242994	0.102085	0.217084	0.0748649	0.221888
1.69873	0.115993	2.6409	0.186099	0.101486	0.21576	0.0817668	0.221813
1.69232	0.104306	2.79284	0.248294	0.101378	0.214341	0.160454	0.222168
1.63368	0.106487	2.86607	0.196324	0.0749468	0.206089	0.0913288	0.21264
1.76286	0.107613	3.02628	0.0943017	0.0914479	0.232851	0.100704	0.240321
1.68691	0.10243	2.494	0.256921	0.102841	0.223194	0.0840457	0.215247
1.66716	0.103183	3.01696	0.0938264	0.0832683	0.210916	0.10335	0.212226
1.67464	0.102296	2.59612	0.270925	0.0772544	0.223977	0.0966748	0.221164
1.73296	0.093296	3.17198	0.117671	0.0682887	0.230388	0.167435	0.222775
1.78203	0.10435	2.74721	0.272253	0.0953103	0.208804	0.119419	0.226141
1.61045	0.101682	2.69061	0.198078	0.0923543	0.22201	0.0617112	0.223473
1.71242	0.100784	2.7938	0.239455	0.0825194	0.225708	0.0634953	0.14235
1.69455	0.0985429	2.93109	0.148603	0.0807213	0.224316	0.0732212	0.220806
1.67183	0.10547	2.4736	0.17746	0.0819765	0.22574	0.0650863	0.227692
1.7758	0.099667	2.8167	0.115925	0.0649352	0.219198	0.0777836	0.222812
1.75339	0.0970965	3.06613	0.183716	0.0780441	0.234166	0.165283	0.228687
1.62745	0.0959804	2.6011	0.1948	0.0739436	0.226566	0.0553342	0.227386
1.67609	0.0986425	2.74619	0.304234	0.0856594	0.221984	0.130394	0.221767
1.79893	0.0987051	2.85395	0.183775	0.0610657	0.230341	0.0835888	0.219521
1.58212	0.100468	3.72135	0.0710125	0.0847606	0.22425	0.128262	0.236696
1.74713	0.11515	2.42564	0.25922	0.17429	0.214844	0.0911511	0.220699
1.64797	0.106101	2.5566	0.19328	0.124603	0.217063	0.0646186	0.216201
1.68402	0.0897276	2.61419	0.247227	0.0871904	0.222356	0.113662	0.216022
1.60444	0.0977706	3.05421	0.07839	0.0539595	0.214616	0.0914645	0.215574
1.67033	0.103647	3.0954	0.114334	0.0732941	0.216402	0.0764825	0.23652
1.70999	0.0954127	3.11236	0.103929	0.0802308	0.233204	0.0870154	0.224623
1.60222	0.105428	2.93028	0.153823	0.07098	0.218862	0.12621	0.222773
1.61674	0.0961692	2.47739	0.257903	0.0738066	0.241466	0.0725339	0.217584
1.76006	0.102054	2.89659	0.0725155	0.0663664	0.232958	0.0842705	0.22132
1.70215	0.0961345	2.70967	0.16732	0.0876662	0.224782	0.0796524	0.224049
1.66763	0.10371	3.07147	0.0942373	0.0793863	0.225022	0.201134	0.224757
1.59524	0.0995298	2.42382	0.174722	0.0618329	0.215679	0.0864864	0.208385
1.57881	0.0992276	3.16072	0.0426165	0.0618957	0.232966	0.193002	0.234169
1.70855	0.0937678	2.89567	0.130458	0.0888012	0.243851	0.0649131	0.239193
1.70207	0.103304	2.35652	0.308507	0.0795346	0.23089	0.134869	0.21846
1.59002	0.0988948	2.66088	0.0987054	0.0750033	0.230718	0.115496	0.215155
1.61647	0.106652	2.64796	0.152615	0.0734133	0.218867	0.116267	0.225946
1.6616	0.109288	2.84591	0.128532	0.0821029	0.219141	0.072956	0.215252
1.58637	0.0991571	2.90228	0.119665	0.0823877	0.218749	0.147498	0.229945
1.78312	0.0887968	3.0347	0.126718	0.0783461	0.226343	0.147074	0.223885
1.70366	0.0998335	2.74251	0.144555	0.0722102	0.228961	0.0932446	0.221251
1.66802	0.10019	2.25785	0.213064	0.101014	0.22652	0.0912963	0.214124
1.60598	0.102969	2.76811	0.219522	0.0818509	0.221107	0.0808147	0.23119
1.70264	0.103742	2.54789	0.224961	0.106133	0.223108	0.0583393	0.229001
1.62646	0.0935755	2.63554	0.159189	0.0699824	0.227554	0.105519	0.224407
1.67706	0.107744	2.41393	0.207513	0.100908	0.229028	0.059037	0.225178
1.74323	0.116153	2.33963	0.235512	0.116293	0.225516	0.0646	0.223134
1.60615	0.0975514	2.58233	0.168992	0.0728105	0.222504	0.067148	0.218489
1.66757	0.0979484	6.51961	0.0277434	0.0854203	0.225776	1.02134	0.25149
1.65447	0.0913707	2.88414	0.119118	0.0734769	0.22458	0.133584	0.223127
1.74782	0.0964443	2.57181	0.221167	0.0651328	0.229783	0.115124	0.232577
1.56955	0.100782	2.42901	0.195042	0.0476556	0.213571	0.084676	0.224858
[truncated: 7,662 more rows]

## Sheet: Fig. 3b
Fluorescence lifetime [ns]	Fluorescence intensity [a.u.]
4.46583	0.231159
4.83087	0.251141
2.05002	0.110015
5.8371	0.244268
4.188	0.230427
5.1732	0.23085
4.17674	0.22737
4.45433	0.223091
4.82903	0.217838
3.89907	0.234137
1.25	0.0887701
4.5625	0.224338
4.76576	0.207514
5.4902	0.234622
4.47612	0.232263
5.24032	0.247657
2.20561	0.103357
2.33206	0.104304
4.05977	0.231727
3.8972	0.238728
4.19585	0.239261
2.18795	0.103013
2.07249	0.108354
1.94678	0.103132
4.93015	0.237181
2.18105	0.10494
2.18387	0.1149
5.03506	0.211575
2.28195	0.0999775
1.29141	0.0801668
2.05562	0.0990901
2.31588	0.107867
1.28231	0.190174
2.03388	0.109781
1.32191	0.083732
2.06959	0.109509
1.99656	0.0998675
4.02841	0.239216
2.18151	0.111529
1.2181	0.0846752
1.25057	0.0848609
2.25379	0.105704
1.89587	0.100821
1.90443	0.108207
1.31588	0.0797915
1.16051	0.0835613
2.09828	0.103156
2.06605	0.11548
1.25986	0.0809556
1.28454	0.0819073
1.95722	0.107998
2.04094	0.107954
2.23318	0.102736
2.03803	0.100654
1.27848	0.083509
2.02614	0.109465
1.96743	0.120461
1.26097	0.0902827
5.3208	0.234946
4.78581	0.216036
1.84986	0.108997
4.27988	0.21725
4.16699	0.212907
2.12271	0.109165
2.03209	0.107932
4.35767	0.247059
4.52528	0.230366
1.29435	0.082563
2.04991	0.10776
2.26413	0.112918
2.1501	0.10568
2.0601	0.0955691
2.13987	0.0992157
2.11765	0.11122
2.02763	0.0917112
4.51097	0.245191
1.27168	0.0800408
1.91835	0.0978636
1.72166	0.107221
1.18103	0.0794346
1.25015	0.0878431
2.0464	0.0973488
2.0253	0.105275
2.00903	0.0967632
2.03689	0.0992776
1.83881	0.088189
2.02815	0.105955
4.33903	0.214877
1.94274	0.107374
1.29296	0.0808074
1.28437	0.0820513
1.31011	0.0807536
1.91499	0.106117
2.23433	0.107722
1.24734	0.0839357
2.15686	0.104365
1.23056	0.0817444
1.80599	0.0887513
2.07623	0.0908924
2.24159	0.0768821
4.20823	0.247036
4.33979	0.229718
4.1956	0.282305
1.22926	0.0818789
3.823	0.240424
3.98451	0.241757
3.93517	0.239714
4.71405	0.227801
4.49715	0.216951
4.31598	0.21359
5.51257	0.233899
4.9068	0.238974
2.175	0.109237
4.66244	0.221486
5.13033	0.231719
4.46964	0.227333
4.63235	0.21221
4.35021	0.23803
4.34581	0.212525
2.19393	0.110378
2.07843	0.110609
2.02102	0.102089
4.01297	0.220935
1.26714	0.0837357
2.02006	0.0911081
2.23942	0.101522
3.86851	0.245421
4.67173	0.23661
4.30386	0.218054
4.53159	0.230574
5.06198	0.241267
4.72596	0.212875
2.01793	0.109759
4.28805	0.233894
1.14846	0.0821289
2.01459	0.100693
2.02502	0.110029
2.08602	0.105376
5.21263	0.225236
1.28676	0.0819742
2.12266	0.115641
1.2146	0.0807843
1.98475	0.122571
1.19482	0.0823759
1.207	0.0804274
4.68703	0.228105
1.29076	0.0817028
2.22043	0.105839
4.66642	0.237637
2.19348	0.102882
5.42726	0.228226
1.92694	0.10719
2.13825	0.101216
1.29188	0.0819944
1.16558	0.08
5.28105	0.211634
2.07628	0.100483
1.97001	0.111903
1.28716	0.0852836
2.03871	0.102112
4.89715	0.234909
6.12288	0.225987
4.65745	0.239074
1.31297	0.0832629
1.95958	0.112907
2.10753	0.10164
2.07866	0.112637
2.1809	0.0968754
1.94996	0.110165
5.24421	0.208509
2.04482	0.102114
4.12554	0.227135
1.16459	0.0805466
2.19485	0.111275
1.20224	0.0864986
1.82073	0.103922
4.79955	0.232047
2.17635	0.107393
2.11646	0.0961616
2.16572	0.10234
1.26849	0.0857487
2.14604	0.101937
2.26244	0.105455
1.13767	0.0849743
2.02336	0.104464
2.31471	0.10386
2.2813	0.102036
2.36989	0.104188
2.06627	0.107198
2.14718	0.105568
1.93861	0.120868
2.05128	0.101687
1.20646	0.0850288
1.27113	0.0828262
1.14342	0.0897114
1.29806	0.0831635
2.22689	0.110873
2.37431	0.110332
2.07368	0.100357
2.07972	0.0961749
2.39357	0.107013
5.28368	0.509943
4.01854	0.224595
5.48538	0.226513
1.92638	0.109276
4.50254	0.235391
2.23683	0.105422
4.56794	0.2272
4.46022	0.232071
2.04239	0.113091
4.77774	0.254853
4.34337	0.231623
3.85832	0.242104
4.63969	0.231522
4.29207	0.226037
2.11696	0.110078
5.29288	0.235617
4.05894	0.227662
1.80089	0.119164
1.30294	0.0817264
1.14496	0.084944
4.30181	0.217896
4.60898	0.24756
2.02574	0.110237
2.173	0.102606
1.2804	0.0850316
2.1988	0.112252
4.47712	0.23282
1.17852	0.0925572
1.96078	0.0977376
2.08333	0.104231
1.26929	0.090869
3.79359	0.238746
2.18152	0.116684
5.55556	0.245935
4.56153	0.217082
1.32549	0.0881793
4.85928	0.22537
2.27278	0.106795
1.17763	0.0910082
4.38648	0.211469
2.08921	0.108336
2.18581	0.10304
1.20771	0.0865115
2.11718	0.105882
2.15994	0.112227
2.16015	0.112542
4.51887	0.237425
2.0335	0.0993377
2.04071	0.111353
3.86809	0.233846
1.18724	0.0914889
4.40804	0.234152
1.2913	0.0830896
5.12162	0.243162
2.03178	0.112847
2.07478	0.104811
4.26582	0.263792
1.27619	0.0837871
4.25358	0.205846
1.23142	0.0839905
5.28133	0.212532
2.10049	0.106716
1.28393	0.0819098
4.5862	0.229157
2.05757	0.101936
1.22519	0.0816466
1.19207	0.0795232
2.16595	0.10635
2.11049	0.101722
2.11974	0.113563
1.98844	0.108321
2.11765	0.104837
2.05562	0.103576
2.01904	0.0998863
1.2895	0.0838293
1.28034	0.0808479
2.17104	0.104843
1.20139	0.0843246
2.18556	0.101889
1.96889	0.0941176
1.23796	0.0803806
2.17892	0.105049
2.02296	0.104185
2.09583	0.101805
2.1473	0.0912163
2.20526	0.100323
1.2069	0.0797836
2.06411	0.114641
1.96588	0.11235
2.13324	0.113442
1.95944	0.10282
1.25279	0.0839967
2.03891	0.091636
2.12753	0.0974525
2.12418	0.0932651
2.11635	0.0982985
1.89284	0.0797127
2.05128	0.0976553
2.04595	0.0824718
2.23351	0.189519
5.34344	0.225743
4.67267	0.219929
4.48844	0.230116
2.07247	0.10556
4.46328	0.233344
1.80262	0.113985
4.0719	0.214619
4.31848	0.220321
4.23117	0.225026
4.29219	0.241074
2.05277	0.105374
4.80751	0.222119
2.22078	0.107919
2.13193	0.105633
4.20938	0.232038
4.23222	0.238932
2.12751	0.108184
7.27619	0.232964
4.22505	0.242588
2.05589	0.104708
3.97386	0.227427
4.61471	0.230398
3.87586	0.241501
4.43137	0.253476
1.18323	0.080888
5.15777	0.231347
1.73566	0.109804
2.12814	0.0993381
2.04896	0.106741
4.85617	0.220712
2.00119	0.104646
2.0031	0.103118
1.18667	0.0819449
2.00921	0.105646
2.24727	0.10499
2.28554	0.10098
4.2109	0.233309
5.08199	0.225616
2.03569	0.10998
2.10206	0.108854
1.98467	0.104148
1.06972	0.0859913
4.56185	0.213725
1.8535	0.103786
2.11512	0.101784
4.29568	0.235607
5.35282	0.232664
2.22626	0.10412
2.02502	0.109173
2.10403	0.107409
1.29572	0.083706
4.29155	0.244468
2.14789	0.113828
2.1098	0.108639
1.85383	0.114795
2.1283	0.104376
1.80415	0.114154
5.08082	0.237467
2.09431	0.109684
2.14083	0.103934
1.15875	0.083926
2.22689	0.107003
1.20069	0.0819608
2.18026	0.106885
1.98707	0.114295
1.21746	0.0851446
2.08403	0.0971429
4.37748	0.220979
1.22089	0.0877261
2.15816	0.102272
1.37486	0.0845675
2.14138	0.0840385
1.21148	0.0802754
1.20514	0.0822153
5.01418	0.20846
2.27831	0.0932982
2.24504	0.106671
6.04909	0.209924
2.16095	0.0989379
2.21046	0.0988758
2.30327	0.110745
1.29174	0.0856328
2.08666	0.106463
1.27725	0.0805784
2.02777	0.106029
2.05937	0.114874
1.89936	0.106733
2.22698	0.105431
1.18931	0.0795985
1.19641	0.0840589
1.85408	0.106309
2.073	0.108953
2.05882	0.0980661
2.1844	0.11432
1.22607	0.082376
1.91554	0.0977074
2.11081	0.0992573
1.68022	0.0957755
2.12108	0.0926578
4.25625	0.241582
6.40867	0.235423
5.81286	0.240084
5.05022	0.230942
1.89856	0.113538
2.15106	0.111034
4.12203	0.233191
5.05882	0.214536
2.18413	0.106168
4.58243	0.220358
4.3487	0.251616
4.54902	0.215755
4.30799	0.229698
4.50254	0.237836
5.92551	0.249649
2.10312	0.118185
5.40214	0.219584
2.3186	0.12202
4.82692	0.217865
4.44323	0.216001
4.67562	0.229823
1.91367	0.105933
4.48828	0.237207
4.49681	0.230853
4.81296	0.198415
4.18599	0.252056
1.18554	0.0805848
1.9877	0.103447
2.12838	0.107766
1.30213	0.0812046
1.21101	0.0846034
2.06354	0.113306
1.1809	0.0847901
4.53922	0.240417
2.02462	0.107114
1.15481	0.0856817
2.14665	0.108619
2.37486	0.105075
1.88187	0.10593
1.88725	0.104167
1.97479	0.098905
1.91709	0.109849
5.46289	0.230678
2.22027	0.103393
5.58636	0.237143
4.08709	0.204151
1.93405	0.115241
1.91473	0.109936
2.13366	0.107135
1.96566	0.103861
2.07752	0.107968
2.10695	0.108449
6.26702	0.219483
1.80437	0.117511
2.14937	0.108605
1.93888	0.112345
4.23248	0.234904
2.17413	0.107387
2.00063	0.118465
1.26867	0.0854809
1.99291	0.120084
1.95691	0.102064
3.66963	0.23176
2.06245	0.103316
2.03252	0.109326
1.20605	0.0825282
5.37023	0.21499
4.53069	0.23838
1.95952	0.10358
2.2905	0.107156
2.1304	0.109251
1.99265	0.11201
4.73262	0.223147
2.16202	0.0881321
1.24146	0.0811653
1.80445	0.105352
1.98764	0.101397
1.20343	0.0829657
1.93429	0.112215
2.19348	0.10515
2.07283	0.10191
1.28322	0.0868192
1.91721	0.0957672
2.17331	0.102821
1.32184	0.0843813
2.40196	0.108462
2.07744	0.107173
1.28669	0.0820977
2.07646	0.101397
1.33632	0.0852941
1.25424	0.0858363
1.92409	0.113129
2.10035	0.105859
1.91524	0.103302
2.0996	0.0893632
2.2051	0.0934641
1.94398	0.0873576
5.15091	0.22668
5.37542	0.230464
5.05348	0.227044
1.92736	0.112678
4.30428	0.224663
5.65285	0.236275
4.17558	0.257019
5.42395	0.22443
1.99978	0.116195
5.43417	0.218877
4.47008	0.233705
4.77998	0.226379
4.35916	0.23704
4.32329	0.230751
4.48975	0.207041
4.45361	0.227355
4.26759	0.233033
2.06998	0.102454
2.19512	0.112028
2.18266	0.110217
4.13072	0.2322
2.15211	0.10227
1.88291	0.0993464
2.1332	0.114965
2.08081	0.111444
4.39264	0.213199
1.97007	0.10456
1.33085	0.0829389
1.16993	0.0830065
2.31542	0.106149
2.1681	0.101911
4.0323	0.225998
4.71765	0.224915
1.28313	0.0888817
4.2464	0.221828
2.16898	0.10824
1.98364	0.107591
2.12458	0.102846
2.22423	0.110766
2.10206	0.101571
1.31297	0.0814213
4.30939	0.237201
1.75245	0.113414
1.90906	0.111247
2.14461	0.106887
1.91839	0.118961
2.16484	0.104469
4.49356	0.213203
2.06646	0.108325
1.2729	0.0804886
5.44024	0.225727
1.9662	0.11704
2.24773	0.108632
5.43746	0.233698
3.71857	0.226321
1.25769	0.0787794
4.50727	0.233219
2.17685	0.102286
4.92145	0.227256
1.28691	0.0890241
5.12821	0.213319
4.95192	0.220357
1.8808	0.104076
4.19472	0.237878
2.05882	0.0964183
1.98195	0.113993
1.95161	0.116615
2.1383	0.102843
4.71186	0.209995
2.06619	0.10561
2.09637	0.105736
1.33261	0.0848947
2.21684	0.107359
1.98336	0.108758
2.02733	0.111539
2.05149	0.103268
2.3125	0.109804
1.1613	0.0823063
2.09281	0.101856
2.28291	0.102215
1.88478	0.115246
2.07706	0.105563
1.9471	0.111993
6.1012	0.208678
2.2286	0.109302
4.84893	0.220644
2.19058	0.101186
1.26301	0.0812794
1.25375	0.0805767
2.03806	0.101892
4.37467	0.202809
1.31127	0.0802807
1.30178	0.0826082
2.05943	0.114432
1.27619	0.081972
2.08666	0.097894
2.03751	0.0872634
1.89542	0.0876161
4.3846	0.227711
4.013	0.244305
3.91552	0.232777
5.49387	0.230294
4.3161	0.227071
4.38293	0.2212
1.19814	0.179179
4.91406	0.24655
2.25602	0.119051
5.42735	0.231649
4.92694	0.212839
4.46728	0.238838
4.19014	0.235698
4.47083	0.230617
4.40371	0.223315
5.24218	0.24589
2.34946	0.113842
4.5431	0.231225
4.69435	0.233295
1.156	0.0783667
1.1521	0.0804919
4.62024	0.228375
1.20896	0.0841232
1.24477	0.089469
4.91968	0.228065
1.25555	0.0817463
1.99673	0.105752
5.02143	0.226542
1.17539	0.0798104
1.95046	0.113794
4.37867	0.220882
2.09893	0.114015
1.25144	0.0841984
2.05507	0.11589
2.0923	0.104017
2.04991	0.113079
1.22683	0.0832744
1.30174	0.0885621
1.25576	0.0855673
2.29605	0.101743
1.2549	0.0808267
1.20806	0.0845969
4.96889	0.234848
1.26126	0.0882247
1.24146	0.0807667
1.22493	0.0870408
1.3099	0.0814016
2.15443	0.105663
5.32784	0.227501
1.18887	0.0861844
2.14555	0.098366
4.67043	0.223131
2.03691	0.116378
3.78491	0.256851
2.0984	0.106613
1.24066	0.0835668
2.15561	0.103609
1.21202	0.0829492
1.3607	0.0839905
4.4611	0.218224
1.26284	0.0802288
4.49917	0.209828
2.08908	0.101259
1.25291	0.0894871
1.95954	0.110722
1.21786	0.0833769
1.16677	0.0829994
1.28835	0.0808997
1.99123	0.11202
1.98463	0.104187
1.20784	0.081591
1.14324	0.0837488
2.16847	0.103818
1.92292	0.105396
2.19808	0.101936
6.03898	0.221186
1.26539	0.0850205
1.9893	0.115175
1.87038	0.110743
2.04094	0.101073
1.28155	0.0826996
1.28028	0.079308
1.26828	0.0846424
2.16291	0.107698
1.27035	0.0827808
1.23936	0.0821556
1.19826	0.0819631
1.1851	0.0834135
5.15857	0.215739
2.34262	0.109781
1.96605	0.106277
1.96197	0.107796
2.62275	0.0922353
1.19254	0.0832101
2.30244	0.101842
1.99573	0.0809163
1.98284	0.0766176
2.17044	0.0984917
4.9068	0.23009
4.39792	0.238485
4.69342	0.213918
2.15036	0.110497
4.66876	0.235897
4.95334	0.228961
4.96814	0.214314
5.10265	0.227958
4.25559	0.227451
4.188	0.239377
5.18533	0.238229
4.5098	0.231629
4.87479	0.219561
2.26047	0.114394
2.16643	0.103515
2.18063	0.108497
2.11453	0.112923
4.82518	0.228254
4.77003	0.222077
5.86687	0.241718
1.24147	0.079233
4.44285	0.24077
4.25062	0.240298
5.00541	0.215855
4.25803	0.222369
1.27168	0.0814236
4.64685	0.225195
4.46492	0.224427
2.37704	0.117384
5.41698	0.243733
4.84377	0.231879
2.18604	0.109267
4.34826	0.234505
4.3311	0.221246
1.26611	0.0817703
1.25983	0.0800751
1.81948	0.105619
2.02168	0.115309
2.11995	0.108166
1.92977	0.113083
2.1451	0.107974
1.13113	0.0823303
1.3083	0.0848122
1.93656	0.103022
1.16581	0.0891517
3.70819	0.237347
2.14033	0.11682
2.02457	0.109166
4.56241	0.238953
1.95022	0.109264
4.70707	0.230802
2.08445	0.11201
3.91892	0.239136
1.26211	0.0851251
2.18184	0.112002
4.53997	0.231396
2.16737	0.10747
2.08414	0.10126
3.98736	0.222626
2.08303	0.109659
2.12564	0.102186
2.04532	0.103229
1.15225	0.0829988
4.56768	0.220458
2.15106	0.101938
1.03043	0.085049
5.22838	0.233481
1.20352	0.0831868
1.25631	0.0861806
2.29167	0.0995098
1.8007	0.109183
2.20469	0.10428
1.24943	0.0824669
2.14461	0.11027
2.09982	0.107736
2.11579	0.102888
2.22409	0.105389
2.25832	0.114067
1.20544	0.0856061
1.18198	0.0815158
1.28393	0.0833278
1.95689	0.100948
2.1164	0.0951447
2.1265	0.100797
2.07782	0.0936009
2.03335	0.0909063
1.27346	0.0896057
5.69556	0.229168
2.13002	0.100514
2.05946	0.101784
1.93042	0.101531
1.25623	0.0840589
1.28196	0.0863204
1.25513	0.0826265
1.26298	0.0850288
2.147	0.105266
2.19634	0.0996447
2.15686	0.102209
1.93048	0.0825668
5.73529	0.240077
5.44392	0.233126
4.79047	0.221581
2.24438	0.107455
4.61611	0.216159
1.15253	0.0786594
4.01664	0.235104
1.91309	0.108596
5.09458	0.226759
4.92865	0.225038
4.95732	0.234717
4.47752	0.249665
2.11023	0.112411
2.20618	0.113091
4.79221	0.228142
4.06046	0.237605
2.12993	0.11476
4.38847	0.235229
4.06129	0.229259
2.05824	0.106996
4.2765	0.219533
4.85265	0.218363
4.28338	0.242997
4.9075	0.222333
1.25512	0.0885154
5.33664	0.227333
4.89164	0.23323
2.1982	0.119449
2.10285	0.110086
1.9271	0.111945
4.08125	0.226183
2.13669	0.119574
2.15449	0.0982294
1.89428	0.109575
2.09428	0.0981783
2.14277	0.100038
4.65017	0.227301
1.31405	0.0805113
2.24388	0.103771
1.97378	0.109379
4.59635	0.219905
2.1523	0.112905
4.24837	0.219734
4.89036	0.229632
2.16359	0.107182
1.79139	0.107832
4.67836	0.25481
6.19493	0.212803
1.97439	0.108194
1.29731	0.0819425
1.89241	0.10872
1.1454	0.0786671
5.12558	0.220709
2.16724	0.113725
2.0662	0.114021
4.15822	0.229231
1.83179	0.103535
4.32429	0.260232
5.22917	0.218284
4.74917	0.233843
4.7598	0.206863
1.11776	0.0856763
4.77535	0.21172
2.07238	0.114977
4.28967	0.226801
1.99824	0.114651
1.21503	0.0882133
2.22108	0.112028
2.09838	0.108634
2.11065	0.0997377
2.00951	0.103458
2.04957	0.101689
1.99588	0.106124
1.20189	0.080368
2.01998	0.103786
1.2854	0.080266
1.26448	0.0825758
2.26144	0.106999
1.88307	0.114419
1.16263	0.0839216
2.15304	0.11011
1.26948	0.0825038
2.25668	0.107974
1.9807	0.0992647
2.04238	0.108489
2.16284	0.111645
1.19901	0.0820149
2.03782	0.10775
2.07577	0.108134
2.14491	0.113104
1.17204	0.0828182
4.15077	0.197324
1.20143	0.0853238
1.98913	0.108812
1.23796	0.0817264
1.29168	0.0907721
2.01487	0.0882691
1.95626	0.093635
2.17667	0.0845316
2.00747	0.086648
1.32924	0.161723
2.30115	0.19085
5.34566	0.483339
2.08198	0.122094
4.24915	0.230715
1.269	0.0810531
5.38393	0.220848
5.0674	0.222574
5.98996	0.232951
4.1861	0.251723
4.52489	0.218146
4.08556	0.247487
4.71607	0.221339
4.54006	0.233237
3.89528	0.243334
4.4835	0.218723
2.09851	0.111905
1.33147	0.238282
4.31485	0.220594
4.42488	0.220907
4.68295	0.227566
5.46996	0.231575
1.25826	0.0839048
4.78148	0.231892
5.90355	0.234234
4.83788	0.22458
1.2656	0.0831996
5.74661	0.23214
5.11967	0.195069
2.12494	0.108573
1.30146	0.0832244
2.05882	0.097272
2.12143	0.103898
1.32586	0.0854575
2.02884	0.106874
4.31946	0.252196
1.91085	0.114188
3.92037	0.227475
2.15791	0.108406
4.42455	0.22124
2.13119	0.103501
2.03431	0.100784
4.49673	0.226449
3.94608	0.226447
1.12636	0.0851416
2.05035	0.105955
1.24492	0.0868778
2.02141	0.102193
2.09334	0.102154
5.62348	0.227143
4.30778	0.230018
1.19838	0.0908533
2.02815	0.110766
5.21786	0.215251
5.9187	0.242234
4.16433	0.234664
1.25513	0.0828773
2.02017	0.109669
1.18622	0.0809663
2.03354	0.102651
1.23922	0.0822633
4.29289	0.239926
2.00672	0.104941
2.13129	0.109122
1.94378	0.110779
2.0155	0.116211
2.15567	0.110755
1.32439	0.0852196
1.30719	0.0840207
4.07942	0.227204
5.13172	0.227307
1.26066	0.0858909
1.22578	0.0841188
1.22905	0.082813
2.18954	0.116087
1.28852	0.0838181
1.93277	0.102034
2.13136	0.0892396
2.10754	0.10172
2.05138	0.106552
2.01402	0.105727
4.70327	0.239843
2.15236	0.105296
2.00263	0.106337
1.25772	0.0926877
2.08717	0.111363
2.09819	0.0972055
2.18789	0.111095
1.18707	0.0831585
1.18231	0.0856909
2.26177	0.101636
1.22463	0.0832473
2.11673	0.107281
1.29916	0.0823529
2.27558	0.101694
2.19631	0.103028
1.23706	0.0785636
1.976	0.0918526
2.10518	0.0947864
2.09513	0.0803195
4.20747	0.268025
4.50312	0.22402
2.24242	0.10429
3.58914	0.258508
4.26129	0.219813
4.42791	0.233956
4.88017	0.220431
4.16986	0.228263
2.0284	0.114424
2.1026	0.107658
5.55275	0.245639
1.23129	0.0816993
3.92271	0.231167
1.29916	0.0849819
4.1732	0.230741
4.48956	0.233017
4.54063	0.243409
4.60039	0.220342
2.12982	0.111021
1.98965	0.107037
4.16825	0.231221
1.22794	0.0830637
1.22521	0.08222
4.85177	0.256583
2.28758	0.108608
1.23448	0.0844181
2.04678	0.105699
2.23438	0.110374
4.38457	0.242859
4.79044	0.223186
1.03131	0.0849312
1.29434	0.0804362
2.13012	0.109314
1.25532	0.0890341
2.0278	0.102184
1.2682	0.0837519
2.10441	0.10306
2.1847	0.102711
4.66555	0.220415
1.24689	0.0870978
2.03537	0.109539
2.12997	0.110118
4.34938	0.227607
1.22197	0.0779981
3.95497	0.238505
4.82036	0.225186
1.83353	0.103857
2.1295	0.114181
5.1511	0.226021
4.82828	0.221913
1.30308	0.0868571
4.10518	0.224527
1.34681	0.0861765
2.07843	0.101404
4.5809	0.2283
4.22436	0.221689
1.29094	0.0877479
1.9862	0.106439
4.48089	0.217345
2.0652	0.108272
2.19631	0.116696
4.64173	0.243718
2.11741	0.110354
4.12762	0.241631
1.22435	0.0844049
1.29049	0.0910912
4.42829	0.239502
5.63959	0.240079
2.34084	0.0990801
4.7674	0.222402
1.99305	0.115339
2.08105	0.105908
2.13106	0.0952012
2.18854	0.0927903
1.20338	0.0773805
1.3049	0.0806559
2.23389	0.111228
2.22416	0.107785
2.04581	0.0894326
2.03945	0.109663
1.22777	0.0841541
1.2882	0.0814109
2.01232	0.101307
1.30205	0.0876625
2.05643	0.103922
2.05519	0.102711
4.76055	0.228283
4.25405	0.233346
2.18523	0.109927
2.00565	0.0962446
2.00529	0.101792
2.21719	0.0932127
1.24767	0.0852941
2.09274	0.0998397
2.04034	0.115585
1.24258	0.0832717
2.1511	0.102561
2.13988	0.0923885
2.1688	0.0825234
1.82663	0.0768318
1.3515	0.181744
7.30428	0.262832
4.26732	0.239517
5.53127	0.21823
4.34004	0.229399
4.24343	0.229153
3.82657	0.237632
4.8064	0.216456
4.41046	0.226222
2.09653	0.105354
4.67787	0.227241
4.22166	0.242731
3.99775	0.230274
3.92751	0.234581
4.8051	0.243185
1.24697	0.0884115
4.70588	0.240325
4.46078	0.239193
2.1185	0.108525
4.061	0.233573
1.30647	0.0847795
4.85757	0.224689
4.68785	0.248772
4.33725	0.234129
4.91968	0.216277
5.18412	0.222238
4.50471	0.241457
2.22923	0.108847
2.02027	0.118506
2.02968	0.0976948
2.13064	0.103876
2.04167	0.107402
2.1523	0.102006
2.11	0.101541
2.13339	0.104805
1.97479	0.106886
1.27451	0.0834245
4.00023	0.253798
4.89598	0.219154
2.25791	0.105762
1.78171	0.103593
2.18123	0.109224
2.16273	0.102172
2.23788	0.104661
2.28064	0.109563
2.21897	0.10408
1.70268	0.117947
7.26437	0.235456
2.08245	0.112166
2.06671	0.111224
2.13628	0.111689
1.90812	0.113076
2.05154	0.109244
2.01089	0.114314
1.16633	0.082398
1.20514	0.0856553
1.95832	0.112344
4.90837	0.248161
2.12982	0.0957404
5.00945	0.219372
1.59447	0.105791
2.14774	0.103078
4.76261	0.226859
2.10668	0.108473
2.06015	0.103418
2.13406	0.106224
2.07368	0.106976
4.51849	0.223083
1.26671	0.0865419
1.26158	0.0780866
4.94795	0.211498
1.98642	0.103242
1.26783	0.0862522
1.89347	0.0951419
1.23186	0.0864518
2.07042	0.111997
4.75159	0.232888
2.13996	0.106987
1.17204	0.0857206
1.23081	0.0825183
1.27394	0.0867102
1.22731	0.0886952
1.18655	0.0861849
2.06187	0.100183
2.15686	0.098064
1.26413	0.0899193
2.10581	0.110268
1.97487	0.112951
1.96448	0.104723
1.19396	0.0780817
2.13117	0.0994185
4.28693	0.223359
1.21872	0.0845629
1.22282	0.08347
1.27394	0.0871689
2.19553	0.106711
2.11208	0.107456
2.14663	0.091185
1.9697	0.081533
2.4144	0.258258
6.23016	0.218954
2.40114	0.107986
4.10291	0.233617
4.57265	0.218979
4.47415	0.235556
4.73055	0.246566
4.83537	0.213836
4.97672	0.232255
4.50041	0.234237
4.44983	0.22842
4.61281	0.234252
4.33838	0.213972
4.65831	0.231001
4.73389	0.229743
1.28836	0.0881577
2.23819	0.111119
4.75355	0.234687
4.5792	0.21855
1.86026	0.10968
2.25206	0.101876
4.06863	0.229599
1.15577	0.0850545
2.21198	0.110588
1.25514	0.0839732
2.06309	0.102935
2.16762	0.101961
6.68067	0.222736
5.27629	0.215737
4.41544	0.223137
1.28933	0.0846557
5.36243	0.228159
2.23808	0.102193
5.17984	0.230338
1.26079	0.0819872
2.1248	0.103613
2.16762	0.104902
2.09789	0.101106
2.13235	0.108211
1.28469	0.0824601
2.07712	0.0977255
1.18204	0.0869875
2.11911	0.105273
1.27822	0.0842607
2.18487	0.105416
2.13646	0.10731
1.99697	0.109104
5.36588	0.218711
1.90625	0.109224
2.13773	0.106982
4.6738	0.224029
2.04701	0.111387
4.42088	0.246238
1.23833	0.0814893
2.21842	0.108459
1.22795	0.0812356
5.1638	0.213223
5.04962	0.248705
2.13106	0.101522
2.16593	0.104772
4.50734	0.214823
1.95182	0.11014
1.30341	0.0912074
1.33183	0.0851173
1.33607	0.0815093
4.99478	0.243671
4.83034	0.209017
1.97	0.0997763
1.29208	0.0809022
1.194	0.0808413
1.85557	0.111478
1.96078	0.109756
4.20868	0.230159
3.99955	0.214594
2.15314	0.103847
1.94997	0.095497
1.92079	0.105882
1.27612	0.0837673
2.12727	0.10645
2.00635	0.104004
1.15281	0.0858463
1.97271	0.0976418
2.26244	0.111382
1.87986	0.0896981
2.23713	0.105103
2.1684	0.103806
5.24314	0.234327
1.27619	0.085423
2.27079	0.110133
2.16826	0.108824
2.0955	0.100627
1.78406	0.104541
1.31057	0.0827135
1.22521	0.0852091
2.14065	0.0908153
1.22788	0.0838355
1.89279	0.0978178
2.12071	0.0973161
4.21688	0.237781
4.15904	0.249869
6.22908	0.250287
2.29181	0.13302
4.43308	0.229887
4.07151	0.219992
5.39345	0.210062
4.85036	0.248022
4.75338	0.24226
4.02841	0.238957
4.98483	0.227778
4.66715	0.228371
4.32387	0.223845
1.94227	0.109172
4.93984	0.221212
4.57353	0.221348
4.90564	0.248676
5.41857	0.244429
4.67871	0.225159
5.79979	0.233414
4.83779	0.219822
2.15686	0.103829
4.76384	0.235664
5.23529	0.234142
4.26793	0.222214
2.21948	0.121918
5.78261	0.245993
5.88989	0.215008
4.90632	0.218497
4.75462	0.243795
3.94893	0.230711
5.65469	0.232162
4.34379	0.219137
4.76443	0.216612
5.12304	0.234426
2.02027	0.10564
3.83023	0.224723
4.74736	0.225415
1.29548	0.0885866
2.10539	0.104926
1.19619	0.0808632
2.25946	0.112403
1.99408	0.103712
2.1459	0.111972
5.72296	0.21771
2.04681	0.108235
2.14318	0.101596
1.19641	0.0805362
4.39562	0.236217
1.2656	0.082197
1.99854	0.105371
1.67615	0.105553
2.14006	0.111574
1.29234	0.0808378
4.43543	0.210737
2.11741	0.106791
2.13992	0.105761
2.06063	0.103885
1.16042	0.0823529
1.29587	0.0865812
1.16333	0.0818929
2.0399	0.102282
2.11974	0.0985729
4.78768	0.242415
2.04908	0.0995069
4.76333	0.207693
1.29149	0.0886625
4.28879	0.240984
1.21181	0.0826949
2.13666	0.108116
1.22197	0.0843029
5.02272	0.234255
4.41544	0.218333
2.12679	0.110045
2.0465	0.107456
5.15117	0.208552
2.24837	0.115437
2.11045	0.113702
2.06947	0.109445
1.97131	0.101198
1.23922	0.0811653
2.11242	0.101203
1.20766	0.0818405
2.10701	0.107522
2.012	0.0933567
2.0775	0.109991
1.28127	0.0849673
1.95728	0.109407
1.95957	0.107141
2.11467	0.10139
1.91032	0.0911188
2.11285	0.100654
2.23613	0.101655
2.08987	0.0863725
1.26182	0.082722
1.94348	0.100721
1.94652	0.0919786
2.08478	0.0980392
2.11497	0.0883526
5.45892	0.239986
4.45508	0.237529
5.2679	0.211993
4.68954	0.230602
2.22678	0.125718
3.8955	0.245291
4.41049	0.219659
5.25974	0.20848
1.18189	0.0802947
2.13318	0.106646
4.43807	0.215925
1.20572	0.0836962
4.45411	0.256526
2.18616	0.107099
4.46306	0.236936
4.45776	0.24931
4.8401	0.235551
4.2472	0.23408
3.83551	0.232331
4.64402	0.236158
4.39792	0.245419
4.94071	0.211225
1.18866	0.083217
1.26759	0.0873818
2.10393	0.103019
3.80232	0.223965
4.13627	0.226531
1.36791	0.0825618
4.87431	0.228758
5.43483	0.216286
2.12652	0.109594
1.08189	0.0866897
2.2077	0.108182
1.24666	0.0872549
2.00303	0.112577
1.21803	0.0877451
2.00159	0.112048
1.8187	0.0956522
4.6856	0.228443
1.98772	0.109804
1.20856	0.0803565
4.60838	0.242344
1.20069	0.081684
4.47403	0.241627
4.71648	0.212586
2.01643	0.0994436
2.11545	0.108342
2.2619	0.107563
1.25986	0.0838404
1.93642	0.119875
2.09698	0.112833
5.34691	0.23821
1.98423	0.107886
4.37229	0.209778
4.74959	0.219135
2.19656	0.104872
2.03309	0.0979902
2.29676	0.114453
2.15142	0.108627
1.28263	0.0812913
1.16885	0.083573
4.67771	0.216385
4.5462	0.242762
2.04334	0.121043
4.68137	0.212255
2.08693	0.10229
4.07118	0.227338
2.23205	0.0948253
1.95417	0.112558
2.18694	0.10261
1.23433	0.0843887
1.96194	0.108992
2.15571	0.109873
1.23714	0.0880078
2.14795	0.107334
3.8944	0.23038
2.05757	0.105304
2.16109	0.102328
2.56094	0.102676
1.31603	0.0820992
2.18796	0.101501
1.98298	0.102207
2.12336	0.111343
2.08128	0.103538
1.29531	0.081331
2.04519	0.0979353
2.09767	0.102972
1.19328	0.0816359
1.89998	0.105982
1.21387	0.0809702
1.24332	0.0840018
1.2221	0.0834135
2.21453	0.0968858
1.89421	0.104769
2.09074	0.102348
2.13916	0.0982843
1.25714	0.0873501
2.25974	0.103437
2.21483	0.095925
2.01759	0.0847719
5.3144	0.310852
4.60963	0.225455
4.2918	0.232566
1.23329	0.0852273
4.03413	0.223384
4.77086	0.224578
5.77015	0.240261
1.29219	0.083853
4.7476	0.224051
5.0409	0.239709
3.9677	0.230424
4.93366	0.219819
4.63469	0.227778
1.95962	0.110878
4.0472	0.242315
5.80168	0.21237
2.00154	0.117978
5.01892	0.234583
3.87361	0.241773
5.08673	0.2045
4.35682	0.235208
4.77591	0.221522
4.65835	0.236411
2.16661	0.110023
5.19946	0.210575
4.77941	0.223065
1.17105	0.0831546
4.46513	0.237677
1.2549	0.0844521
5.66117	0.230344
4.51925	0.226908
2.02693	0.115781
5.1268	0.222065
2.06816	0.103992
2.05826	0.113453
5.51783	0.248743
4.7378	0.235317
3.92751	0.243256
1.90987	0.118059
2.18349	0.105713
5.01383	0.230669
1.22549	0.0852302
4.77867	0.224361
2.15944	0.101496
2.16422	0.110368
2.17095	0.113045
2.05559	0.108856
2.0935	0.113462
2.0919	0.10901
2.01482	0.0979466
1.91931	0.096003
2.20907	0.100866
2.14951	0.106716
1.22129	0.0828459
2.09985	0.0898345
4.55574	0.23014
1.27508	0.0853113
2.0067	0.103003
1.97623	0.104528
4.70588	0.224588
1.77649	0.115547
1.96676	0.106719
3.84615	0.23036
4.56689	0.204865
1.2882	0.082112
2.07136	0.116712
1.24109	0.0822193
1.98559	0.101866
1.98725	0.108409
1.28442	0.0832122
2.13603	0.107745
2.13298	0.103243
1.25581	0.0831463
1.164	0.0852771
1.83059	0.0916078
1.26894	0.0856952
1.24958	0.0820649
1.24416	0.0838702
2.05946	0.108412
1.20743	0.0834767
2.31012	0.109826
2.16799	0.0957308
2.02929	0.109639
2.16311	0.10231
1.27045	0.0824458
1.29181	0.0817993
2.13401	0.105401
2.13467	0.103021
1.21161	0.0861838
1.93374	0.0995538
1.23015	0.0785847
5.02371	0.209817
2.14879	0.112503
1.26162	0.0810532
2.23124	0.105341
1.93627	0.0952512
2.07591	0.0923547
2.23056	0.109409
1.9281	0.0865795
6.48865	0.232147
4.96883	0.23042
1.37033	0.186463
4.21408	0.227751
5.05905	0.240018
4.49327	0.221143
4.39394	0.228291
1.28836	0.0804697
4.05693	0.242859
2.16706	0.103638
5.44428	0.22549
4.05871	0.262904
2.25828	0.110232
4.38307	0.220301
1.99544	0.121687
4.08561	0.215609
4.83583	0.217891
2.03576	0.110196
5.82789	0.238867
4.92192	0.214536
4.43246	0.222745
5.41077	0.236287
5.42568	0.225503
5.78898	0.240096
1.93156	0.101644
4.77207	0.220757
2.13266	0.105108
4.65398	0.221961
2.14906	0.116734
2.05045	0.110545
4.24124	0.241426
1.23961	0.0858092
2.06959	0.107016
1.86336	0.100654
1.26326	0.0831244
4.60668	0.218744
2.16588	0.112599
1.30868	0.0874174
4.5098	0.206269
2.05091	0.102886
2.08642	0.113021
2.27051	0.101211
2.15453	0.108637
2.1706	0.232247
2.01832	0.106164
1.28022	0.0851541
1.25469	0.0815386
1.88994	0.109399
5.31385	0.257985
2.21681	0.115774
5.47596	0.242962
4.5663	0.212119
2.10484	0.0878218
4.5916	0.224612
2.8443	0.112185
1.27338	0.0792427
4.63281	0.247254
5.57871	0.230252
2.2823	0.103203
4.96091	0.229117
3.93037	0.237104
1.91318	0.102369
1.2387	0.0873547
4.66153	0.228175
2.0557	0.101236
2.22948	0.100823
5.33088	0.235711
2.05014	0.0990817
2.0163	0.109709
2.27926	0.114034
1.97952	0.104958
4.36186	0.235999
5.25308	0.239626
4.87476	0.208999
2.20419	0.109353
2.04334	0.110286
1.29181	0.0856244
2.03114	0.111096
1.91399	0.117335
1.2535	0.0833567
1.97614	0.108717
1.32206	0.0849125
1.25943	0.0804999
2.16539	0.105468
2.02462	0.0952728
2.17396	0.105563
2.10172	0.10375
2.17177	0.10641
1.99402	0.120749
2.18873	0.104216
1.22438	0.0815508
2.13252	0.101826
1.31747	0.0799515
2.07093	0.0987896
2.01697	0.111386
1.89659	0.107283
1.1361	0.0871972
2.17429	0.0986783
3.75758	0.237433
4.89964	0.23483
4.58912	0.241132
4.18864	0.232928
4.21754	0.236552
4.97535	0.219172
4.18424	0.219509
4.53643	0.236553
5.0813	0.233022
4.69756	0.229614
4.85322	0.220764
1.9247	0.111247
4.07341	0.230894
5.06787	0.245504
2.18721	0.107843
4.7755	0.214572
5.05973	0.244963
4.73055	0.231061
2.10872	0.105882
4.30089	0.22612
4.94167	0.229139
4.89824	0.21452
1.20284	0.079578
4.83456	0.223235
4.96401	0.230951
2.0743	0.112877
4.34174	0.235116
1.95192	0.108984
4.9424	0.247525
4.99758	0.25742
2.06931	0.100703
1.22699	0.082786
1.88057	0.107181
2.1628	0.10391
2.26519	0.100343
1.19048	0.0842904
1.96791	0.105312
2.16601	0.102405
2.29217	0.106685
1.91205	0.109479
4.6611	0.211063
6.96877	0.229281
4.18965	0.241919
4.59724	0.221887
1.27565	0.0910169
5.02322	0.215531
1.18638	0.0890945
1.2679	0.0828376
4.45503	0.249732
2.09748	0.111529
5.39464	0.232564
4.18481	0.228859
2.03231	0.107732
4.87582	0.242329
1.31701	0.083645
6.00992	0.225656
1.28933	0.0824441
5.38271	0.249067
1.16708	0.0828696
2.22731	0.107221
2.00924	0.110255
2.17148	0.106199
2.25647	0.116473
5.03396	0.238319
1.99426	0.106791
2.17822	0.112386
2.13699	0.103789
2.04937	0.110182
1.84779	0.111997
2.00725	0.114428
1.22672	0.0828922
1.19155	0.0814248
2.16288	0.103067
2.17363	0.106992
5.75353	0.228477
2.13893	0.105285
5.51486	0.22755
2.09027	0.100284
2.2003	0.105311
2.04192	0.0997431
1.27801	0.0826564
2.13904	0.104789
2.17972	0.103861
2.02866	0.101332
2.10784	0.0996187
1.24068	0.0819172
2.18167	0.110442
1.35854	0.0835201
1.25085	0.081181
1.24408	0.0859815
2.10378	0.117929
2.12597	0.102955
1.34135	0.0891934
1.19947	0.0837551
2.04168	0.0946661
1.21522	0.082212
2.08121	0.096063
2.31216	0.0960627
5.24541	0.238192
4.6937	0.271441
4.6297	0.247409
4.70246	0.229754
4.18108	0.212111
4.91519	0.221966
4.37406	0.228938
4.58548	0.250315
4.97534	0.206664
2.21888	0.125235
4.51326	0.253057
2.0692	0.112895
4.46691	0.232598
4.76929	0.238558
5.00577	0.240069
5.16552	0.228291
4.36832	0.230036
4.92157	0.237555
4.58986	0.225548
4.91103	0.226975
4.28704	0.220072
5.74094	0.226358
4.76103	0.215294
4.55431	0.229015
4.00821	0.24072
4.882	0.219749
1.16564	0.0796343
5.11383	0.245295
2.31173	0.106682
1.32381	0.0815596
2.20528	0.111958
2.02103	0.117056
1.2081	0.0870757
2.08683	0.103455
2.22474	0.105078
2.12203	0.106708
1.22017	0.0780728
5.52328	0.212328
4.11879	0.224309
4.29085	0.24634
4.20999	0.210727
2.15924	0.105835
2.1145	0.109538
1.25	0.084676
3.80128	0.235655
2.10554	0.0994341
2.08904	0.10677
5.2451	0.216667
2.32509	0.113458
2.08964	0.1
1.13404	0.0810916
1.17874	0.0873172
2.21225	0.110446
5.25868	0.217458
2.13285	0.10879
5.25952	0.22233
4.61586	0.225946
1.20682	0.086788
2.40564	0.107794
4.92297	0.222199
1.25402	0.0845464
2.09672	0.100926
4.35507	0.217765
1.87982	0.102694
1.21708	0.0833043
2.02263	0.105198
1.25631	0.0808031
1.84618	0.102071
2.04839	0.102517
2.02339	0.104087
2.01922	0.100195
1.29845	0.0857729
1.21546	0.0824644
4.82502	0.216754
2.09679	0.110507
2.13467	0.102331
2.14209	0.112033
2.14352	0.0994531
2.22474	0.107089
1.17764	0.0881296
1.9372	0.107357
2.12791	0.0992762
1.30205	0.0810972
1.24477	0.0841595
2.05758	0.111467
1.3099	0.0811695
1.24818	0.0850196
2.22827	0.106358
1.19954	0.0832295
1.2114	0.0810007
1.25653	0.0823065
2.01074	0.102111
2.30392	0.102264
2.04271	0.0974752
1.92452	0.110529
1.26191	0.0846095
1.16462	0.078927
2.3091	0.101011
2.36291	0.107079
1.89846	0.0898617
2.60863	0.119592
1.23846	0.0883744
6.33449	0.486436
4.80515	0.241716
3.88235	0.223431
1.25233	0.08324
5.77965	0.24923
4.10276	0.225242
2.34019	0.121808
4.25051	0.247402
1.21303	0.0813338
3.66128	0.241142
4.78186	0.23799
4.26067	0.227013
4.96922	0.230438
5.48328	0.245721
2.10699	0.109124
5.48395	0.241589
4.44444	0.227474
4.39673	0.248454
5.20896	0.215888
4.99879	0.229315
4.02123	0.245889
4.00735	0.238324
4.68764	0.2228
5.71217	0.231595
2.02328	0.112647
4.45717	0.234241
2.24803	0.112302
4.57909	0.218588
4.57837	0.229592
2.19561	0.102102
1.73052	0.114952
1.32239	0.0861605
5.49794	0.231863
2.06831	0.103631
4.34659	0.218248
5.40918	0.237431
2.07598	0.10299
2.04062	0.115933
1.15805	0.0896328
1.22387	0.0819651
4.44602	0.214694
5.06536	0.211948
1.25334	0.0822193
2.34613	0.0955882
3.93246	0.230477
2.11577	0.110555
2.29303	0.10177
4.08515	0.259294
1.16951	0.090869
5.73314	0.213713
2.20472	0.112185
4.80908	0.238106
1.24334	0.0855265
4.45989	0.216898
2.15041	0.106708
6.00165	0.251547
4.91503	0.239007
2.02578	0.108634
4.51337	0.238598
1.26003	0.0864973
2.17124	0.103974
5.5107	0.227092
1.25446	0.0867647
1.20672	0.0845938
2.23007	0.104993
1.20952	0.0788279
3.96477	0.222001
1.24927	0.0799342
2.12584	0.105395
4.90317	0.221399
1.22145	0.0827912
2.1035	0.102259
2.18743	0.113494
4.35033	0.207843
2.10826	0.0933132
2.24265	0.0977669
2.11924	0.114387
1.24373	0.0845417
2.22889	0.0964386
1.24986	0.0845087
2.10192	0.113424
1.12457	0.0810611
1.21382	0.0860644
2.27857	0.105274
2.16209	0.105882
2.02574	0.107903
1.15665	0.082645
1.28188	0.0870452
2.04466	0.108013
2.22764	0.111359
2.18422	0.10193
2.21445	0.0986151
1.22607	0.0849596
2.19462	0.102594
2.02525	0.0960784
1.217	0.0823091
2.00857	0.0898336
1.87042	0.095584
3.91548	0.209158
1.22632	0.0822422
4.54056	0.225375
1.26842	0.0858536
4.20956	0.217157
3.95319	0.242302
5.01346	0.231911
5.11312	0.226291
4.73691	0.221742
4.34579	0.236009
4.09745	0.231895
3.83754	0.225694
4.99808	0.21238
4.48709	0.242444
5.04651	0.231649
4.56217	0.22314
[truncated: 7,946 more rows]

## Sheet: Fig. 4c,e
	Top scatter plot		Middle scatter plot		Bottom scatter plot			Area ratio		Eccentricity		Compactness		Form factor
	Fluorescence lifetime [ns]	Fluorescence intensity [a.u.]	Fluorescence lifetime [ns]	Fluorescence intensity [a.u.]	Fluorescence lifetime [ns]	Fluorescence intensity [a.u.]		>0.9 ns	<0.9 ns	>0.9 ns	<0.9 ns	>0.9 ns	<0.9 ns	>0.9 ns	<0.9 ns
	0.235023	135.069	0.221806	134.494	0.251868	183.335		0.132241	0.992417	0.835857	0.986269	3.51034	3.53949	0.284873	0.282527
	0.26428	126.991	0.243089	156.089	0.382206	253.847		0.15584	0.973753	0.930837	0.983759	4.36659	3.78805	0.229012	0.263988
	0.327767	159.841	0.259406	173.362	0.681782	304.003		0.290214	0.938673	0.750219	0.976979	2.8772	4.07722	0.34756	0.245265
	0.412958	148.442	0.279479	168.017	0.906906	307.511		0.21869	0.691306	0.709308	0.975565	1.34035	2.61021	0.746074	0.383111
	0.468825	126.885	0.371375	139.444	0.722654	252.734		0.371157	0.7537	0.862634	0.976911	1.7593	4.62367	0.568407	0.216278
	0.279942	134.276	0.598884	143.807	0.316733	176.091		0.114607	0.551685	0.736289	0.947149	1.13205	2.64542	0.883353	0.378012
	0.113281	154.226	0.613448	140.579	0.493546	173.244		0.174252	0.639358	0.646606	0.964341	2.81192	2.27362	0.355629	0.439827
	0.135054	160.765	0.404907	135.624	0.292037	173.454		0.368364	0.946545	0.923531	0.966063	3.70733	2.73689	0.269736	0.365378
	0.246114	145.094	0.382268	190.028	0.420535	173.483		0.0940851	0.622276	0.708055	0.974321	1.51825	3.79051	0.658652	0.263817
	0.297682	118.689	0.327529	205.162	0.214345	210.076		0.154757	0.965804	0.686961	0.979871	1.43579	4.62776	0.696482	0.216087
	0.304989	144.061	0.330674	195.609	0.23837	274.41		0	0.582371	0.636831	0.976143	1.88506	3.04189	0.530488	0.328743
	0.73276	130.796	0.374189	189.665	0.571453	342.009		0.194345	0.704219	0.279248	0.960408	1.68847	2.45111	0.592253	0.407979
	0.34281	138.553	0.414767	189.768	0.970288	376.529		0.148268	0.58171	0.692882	0.98844	1.21816	5.43194	0.820913	0.184096
	0.150529	135.514	0.515151	176.113	0.962519	349.752		0.154171	0.739331	0.917186	0.98046	2.71694	3.84899	0.368061	0.259809
	0.175023	119.032	0.599299	155.475	0.713132	281.572		0.15474	0.588235	0.64867	0.983921	1.05454	3.76128	0.94828	0.265867
	0.135268	122.167	0.43786	157.626	0.576489	203.812		0.121165	0.601144	0.601671	0.980977	1.13972	4.05854	0.877409	0.246394
	0.464841	129.996	0.269716	181.834	0.274682	173.128		0	0.4568	0.803216	0.975465	1.55181	2.75394	0.64441	0.363117
	0.361067	161.502	0.172032	206.365	0.132951	195.67		0	0.508662	0.427428	0.981216	1.33588	5.39264	0.748568	0.185438
	0.212729	180.093	0.14503	195.716	0.113996	180.618		0.0568229	0.724181	0.789579	0.970512	1.55852	3.14255	0.641635	0.318213
	0.117763	177.733	0.175556	138.579	0.310556	191.317		0.184917	0.723477	0.783317	0.988005	1.20146	3.98994	0.832319	0.25063
	0.112195	156.902	0.429062	176.33	0.272102	175.098		0.200876	0.52162	0.747409	0.971617	3.56785	4.31276	0.280281	0.23187
	0.186647	153.328	0.414535	232.624	0.258886	215.139		0.168267	0.729019	0.729656	0.942201	1.13862	2.23325	0.878256	0.447778
	0.235501	190.54	0.42612	220.355	0.300096	223.108		0.18658	0.685714	0.56899	0.959816	1.13688	3.3151	0.879604	0.30165
	0.26567	210.017	0.44286	191.721	0.238806	194.648		0.0893054	0.76369	0.692114	0.975399	1.52916	4.14642	0.653952	0.241172
	0.322996	161.198	0.399387	199.266	0.292235	183.958		0.153005	0.679157	0.77915	0.965695	1.4628	4.36302	0.683619	0.229199
	0.26768	117.117	0.36984	227.057	0.278081	187.248		0.14918	0.682745	0.645273	0.950666	1.08135	3.38018	0.924769	0.295842
	0.274482	165.421	0.365053	241.189	0.223861	215.76		0	0.605058	0.641052	0.968144	1.09236	3.44429	0.915445	0.290336
	0.323147	206.437	0.327625	239.105	0.167545	208.079		0.203512	0.63688	0.793378	0.978694	1.47583	3.5622	0.677583	0.280725
	0.43145	203.676	0.269052	233.876	0.123915	197.72		0.262561	0.632091	0.723446	0.975365	1.48973	3.42608	0.67126	0.291879
	0.646574	145.302	0.282378	227.827	0.137827	216.098		0.104318	0.645318	0.720724	0.983657	1.14188	4.45959	0.875745	0.224236
	0.142101	159.342	0.350786	218.043	0.214498	218.62		0.216042	0.633212	0.416165	0.912626	1.39273	2.1068	0.718015	0.474654
	0.152352	225.621	0.367976	187.389	0.474008	228.911		0.218428	0.693943	0.857339	0.969733	1.40349	3.33824	0.712509	0.299559
	0.218419	228.434	0.222284	210.848	0.377638	271.762		0.170027	0.678474	0.706081	0.975039	1.13804	3.17403	0.8787	0.315056
	0.303563	195.588	0.351365	217.315	0.290258	259.889		0.12549	0.681569	0.65643	0.961113	1.0809	3.08961	0.925156	0.323666
	0.25087	173.578	0.758791	165.774	0.248119	185.822		0	0.586773	0.50325	0.974997	1.37747	3.80623	0.725969	0.262727
	0.0734405	176.758	0.688719	142.862	0.189827	191.291		0.130459	0.718886	0.731153	0.978554	1.30303	3.42312	0.767443	0.292131
	0.0536265	201.145	0.446118	143.49	0.224031	231.578		0.0891618	0.589963	0.880822	0.968831	1.2666	2.94784	0.789518	0.339231
	0.159164	201.563	0.13395	150.06	0.257947	238.355		0.145465	0.661723	0.811629	0.956172	1.33953	3.02212	0.746532	0.330894
	0.298097	146.259	0.0357976	149.125	0.295588	215.034		0.180059	0.6739	0.551666	0.97097	1.11371	2.94497	0.897904	0.339562
	0.102254	118.587	0.120207	137.308	0.340683	177.045		0	0.712947	0.431366	0.988696	1.10853	4.82973	0.902093	0.207051
	0.15908	162.99	0.379503	136.052	1.38454	179.005		0.128108	0.70973	0.759846	0.960458	1.16665	3.41091	0.857152	0.293177
	0.231883	177.79	0.552802	139.258	1.20751	190.492		0.135566	0.687219	0.405283	0.974843	1.08468	3.55729	0.921929	0.281113
	0.274162	174.407	0.238745	163.141	1.21886	205.842		0	0.543702	0.763274	0.982527	1.22576	3.90374	0.815821	0.256165
	0.179683	174.817	0.179783	179.073	1.30834	231.295		0.143483	0.578313	0.753146	0.977066	1.14327	2.87354	0.874688	0.348002
	0.0139638	178.01	0.147082	142.373	1.37897	266.824		0	0.670296	0.697378	0.951542	1.10778	3.66526	0.902705	0.272832
	0.12441	177.922	0.650624	150.33	1.47482	281.624		0.146423	0.626179	0.604518	0.986228	1.33594	4.08087	0.748539	0.245046
	0.245106	171.252	0.466172	141.202	1.70574	250.452		0	0.482353	0.76485	0.98113	1.29128	4.63556	0.774428	0.215724
	0.210101	158.343	0.18887	142.933	2.0384	201.091		0	0.58805	0.627941	0.957466	1.33877	2.37653	0.746953	0.420782
	0.141184	151.327	0.344691	154.159	1.12189	195.446		0.122973	0.625676	0.826547	0.973937	1.50955	2.69513	0.662449	0.37104
	0.10712	159.983	0.44836	153.077	1.08716	211.129		0.177215	0.572285	0.881373	0.9559	4.16855	2.85255	0.239892	0.350564
	0.13501	172.872	0.608181	176.444	1.35225	183.865		0.153771	0.646425	0.823269	0.950532	1.54494	2.21105	0.647272	0.452274
	0.246515	176.581	0.627255	156.594	1.37761	188.62		0.179625	0.704647	0.981701	0.966247	7.14669	2.21811	0.139925	0.450835
	0.359337	171.022	0.21068	148.007	1.27283	221.988		0.24192	0.756611	0.863567	0.964599	4.75901	2.77314	0.210128	0.360602
	0.297344	160.938	0.437086	137.75	1.63527	212.468		0.0972222	0.797101	0.937533	0.955871	5.92195	3.38333	0.168863	0.295567
	0.0926011	157.055	0.336197	146.399	3.57839	179.186		0.11032	0.66726	0.875362	0.963639	1.63431	3.29979	0.611879	0.303049
	0.0231681	163.766	0.297396	150.495	1.46082	211.269		0.151835	0.633482	0.836956	0.977187	1.28635	4.1805	0.777396	0.239206
	0.049843	154.131	0.304862	144.539	1.31919	235.529		0.13565	0.527466	0.785825	0.951488	1.16347	2.1263	0.8595	0.470301
	0.452654	132.434	0.375861	143.064	1.58998	188.274		0.0435924	0.698004	0.631858	0.866142	1.09541	1.65405	0.912901	0.604578
	0.3643	165.576	0.468884	151.185	0.491886	172.539		0.175469	0.639085	0.64666	0.959239	1.39249	3.36207	0.718138	0.297435
	0.347389	120.003	0.456772	169.527	0.450158	173.107		0	0.541565	0.863136	0.961676	1.27694	2.19976	0.783121	0.454594
	0.214747	117.208	0.30768	183.537	0.394041	176.23		0.0963647	0.67513	0.776278	0.840369	6.19051	1.43927	0.161538	0.694797
	0.296734	146.724	0.159252	179.478	0.125782	187.866		0.102564	0.640415	0.563993	0.951496	1.04425	1.9208	0.957625	0.520615
	0.365104	135.902	0.15784	170.181	0.13568	185.674		0	0.475064	0.578076	0.967185	1.15726	2.5565	0.864109	0.39116
	0.168831	155.204	0.29718	176.438	0.214071	176.518		0.475289	0.914313	0.872915	0.979339	1.94967	6.9052	0.512906	0.144818
	0.197404	161.259	0.416286	196.656	0.271584	205.748		0.200856	0.557129	0.621202	0.972545	1.16493	3.46868	0.858418	0.288294
	0.235577	127.489	0.496146	211.555	0.309026	203.615		0.241543	0.964591	0.498069	0.981599	1.27112	3.66995	0.786705	0.272483
	0.2162	123.957	0.543355	205.435	0.309227	205.969		0.211303	0.583873	0.601327	0.959819	1.28601	3.15648	0.777601	0.316809
	0.162373	147.31	0.530681	182.583	0.273162	247.053		0.398851	0.981945	0.60415	0.981061	1.11542	2.56784	0.89652	0.389432
	0.159612	122.805	0.475284	175.404	0.312372	289.306		0.0429097	0.986514	0.857544	0.97014	1.86298	3.22137	0.536775	0.310426
	0.284715	121.955	0.457298	208.504	0.468977	287.513		0.146549	0.514336	0.903685	0.950332	1.95009	3.55372	0.512798	0.281395
	0.451089	155.114	0.381938	252.678	0.689708	237.665		0	0.483672	0.758419	0.981714	1.15403	4.82127	0.86653	0.207414
	0.5868	138.408	0.326965	262.628	0.349213	174.179		0.152157	0.578275	0.889862	0.962457	1.94342	2.42398	0.514556	0.412544
	1.3797	144.31	0.344971	243.646	0.295484	173.983		0.288428	0.947755	0.741711	0.975959	1.18497	3.53917	0.843903	0.282552
	1.19428	180.43	0.371569	235.348	0.226279	197.721		0.191176	0.650155	0.726295	0.983567	1.20119	4.25925	0.832505	0.234783
	0.929546	205.236	0.388401	245.242	0.320722	219.395		0.136121	0.689947	0.794173	0.954776	1.22522	2.41598	0.816183	0.41391
	0.603576	210.151	0.435722	248.023	0.458421	217.393		0.382329	0.947151	0.720795	0.939971	1.13426	2.41293	0.881632	0.414435
	0.370113	204.809	0.481243	243.352	0.473536	180.714		0.124579	0.593434	0.566873	0.986772	1.68107	4.05095	0.594859	0.246856
	0.37901	200.092	0.400462	247.863	0.545785	173.866		0.12649	0.628604	0.769159	0.942461	1.23348	2.13689	0.810711	0.46797
	0.534364	193.651	0.270045	261.713	0.592116	194.729		0.183575	0.548041	0.714183	0.966353	1.18581	4.41844	0.843308	0.226324
	0.745231	180.888	0.178074	286.076	0.533347	206.907		0.141938	0.657327	0.606406	0.942315	1.45942	1.79833	0.685201	0.55607
	0.900483	161.455	0.150077	301.847	0.2927	211.962		0.0347461	0.60252	0.740432	0.974891	1.22576	2.98778	0.815821	0.334697
	0.91241	139.539	0.203555	278.128	0.17881	218.423		0.19909	0.620515	0.555147	0.978713	1.33808	3.70191	0.747342	0.270131
	0.770846	133.219	0.332466	252.735	0.436729	234.423		0	0.381392	0.686936	0.978721	1.68099	4.29234	0.594889	0.232973
	0.738025	153.167	0.396729	272.639	1.03361	259.512		0.136627	0.590892	0.536927	0.958623	1.58479	2.02848	0.630997	0.49298
	0.732456	166.529	0.390775	298.124	1.07317	287.326		0.177247	0.535297	0.633213	0.98318	1.2735	3.10222	0.78524	0.32235
	0.600828	145.183	0.382576	285.509	0.846457	296.405		0	0.509016	0.685082	0.981586	1.24369	3.92797	0.804061	0.254584
	0.353423	123.471	0.407266	256.328	0.623716	271.528		0.156169	0.562728	0.785241	0.982146	1.16224	3.72755	0.86041	0.268273
	0.150309	137.317	0.450285	244.746	0.525881	237.522		0.127176	0.696442	0.93575	0.970519	2.40485	2.54078	0.415826	0.39358
	0.0813701	166.525	0.4838	255.636	0.638388	223.307		0.0782144	0.706219	0.712623	0.975541	1.16089	2.85441	0.861412	0.350336
	0.0887006	178.408	0.47226	267.592	0.73844	234.11		0	0.608491	0.771653	0.974023	1.09418	4.16297	0.91393	0.240213
	0.0524772	146.434	0.408782	264.511	0.638215	260.643		0.15529	0.641638	0.854038	0.968017	1.22432	3.19567	0.816777	0.312923
	0.218331	178.329	0.330983	259.953	0.469487	259.263		0.295422	0.672289	0.807091	0.975554	1.44543	4.15669	0.691838	0.240576
	0.177901	196.722	0.300395	266.281	0.296825	198.593		0.131471	0.654004	0.471398	0.948211	1.15939	2.78501	0.862525	0.359065
	0.20252	168.269	0.315697	276.789	0.279791	196.211		0.182122	0.703155	0.759021	0.910627	1.19202	2.16581	0.838912	0.461721
	0.234822	138.92	0.331543	283.056	0.270707	237.827		0.124528	0.633019	0.544138	0.942007	1.20163	2.22795	0.8322	0.448844
	0.275549	134.273	0.30802	271.336	0.235832	239.524		0	0.65096	0.70709	0.97495	1.15449	4.33891	0.866184	0.230473
	0.236626	158.615	0.256195	252.077	0.220813	222.299		0.166667	0.542185	0.77552	0.963955	1.19651	2.55889	0.835762	0.390794
	0.178212	151.355	0.246948	263.36	0.270305	215.814		0.121298	0.633266	0.507083	0.916302	1.21045	2.06704	0.826139	0.483782
	0.244566	119.66	0.300481	287.907	0.311272	235.579		0	0.538646	0.524828	0.979735	1.32814	4.10662	0.752931	0.243509
	0.236152	142.853	0.462887	271.666	0.289035	279.455		0	0.572407	0.86925	0.984671	1.52018	5.63368	0.657815	0.177504
	0.329253	156.407	0.763042	224.081	0.283796	288.844		0.133071	0.60977	0.510939	0.962792	1.53167	3.59054	0.652881	0.27851
	0.461524	157.586	0.866956	192.633	0.328753	221.046		0.155678	0.476648	0.799718	0.975329	1.90964	4.18786	0.52366	0.238785
	0.544413	147.891	0.647566	185.662	0.411087	210.401		0.201555	0.603554	0.500939	0.970201	1.0989	2.43081	0.910002	0.411386
	0.596294	142.025	0.395898	189.397	0.37781	234.701		0	0.648855	0.775924	0.971408	1.17701	3.51761	0.849608	0.284284
	0.573677	152.932	0.308522	199.073	0.344715	222.789		0.181505	0.677324	0.66051	0.970151	1.09853	3.77823	0.910311	0.264674
	0.472953	173.316	0.377992	201.98	0.313733	182.488		0.193548	0.652036	0.879099	0.966708	2.54668	3.32444	0.392668	0.300802
	0.366757	192.56	0.442918	192.307	0.268033	197.926		0.0841076	0.645966	0.749032	0.95947	1.09472	3.27501	0.913474	0.305343
	0.275963	207.02	0.325282	189.743	0.214057	245.313		0.14208	0.706771	0.803913	0.983391	1.60343	4.34934	0.623662	0.22992
	0.198026	215.199	0.12466	197.737	0.143341	255.462		0.149567	0.52534	0.692637	0.954665	1.09625	2.61985	0.912197	0.381701
	0.144272	217.222	0.0144536	182.934	0.102582	251.492		0	0.532864	0.588254	0.976749	1.29509	4.21602	0.772149	0.23719
	0.116361	215.2	0.254467	184.858	0.166954	263.246		0.0907351	0.61294	0.688319	0.965554	1.59405	5.11011	0.627332	0.19569
	0.131118	217.55	0.47463	194.545	0.310771	275.886		0.202354	0.703938	0.712569	0.970632	1.24565	3.6187	0.802792	0.276342
	0.18386	228.939	0.537057	193.363	0.480955	272.51		0.176843	0.612903	0.851898	0.958324	3.92191	2.11129	0.254978	0.473643
	0.255553	232.712	0.491398	183.44	0.559904	272.637		0.131409	0.511417	0.894548	0.987639	2.24691	4.7202	0.445056	0.211856
	0.330985	215.408	0.409712	176.768	0.439268	295.73		0.0987921	0.572908	0.872186	0.981802	1.44043	4.26836	0.694238	0.234282
	0.319135	197.656	0.325018	182.587	0.303499	324.624		0.222579	0.69211	0.897194	0.946835	5.43612	2.91339	0.183955	0.343242
	0.200385	201.45	0.279053	203.729	0.245964	335.278		0.237562	0.721393	0.769973	0.860721	1.16934	1.99063	0.855185	0.502353
	0.154287	220.149	0.291052	217.503	0.266573	312.805		0.303932	0.702976	0.788709	0.969259	1.12587	4.11277	0.888204	0.243145
	0.223709	239.136	0.331924	199.893	0.370656	256.623		0.101684	0.615721	0.962398	0.977567	5.75483	3.0728	0.173767	0.325436
	0.371018	240.517	0.36414	178.281	0.457542	214.242		0.145047	0.733491	0.793765	0.969993	2.61313	4.58737	0.382683	0.21799
	0.47793	216.244	0.324797	189.305	0.306821	223.04		0.215113	0.686146	0.719891	0.958258	1.35468	4.63754	0.738182	0.215632
	0.460421	200.935	0.240239	213.137	0.156717	231.796		0.105991	0.626728	0.632423	0.975057	1.81165	3.58333	0.551983	0.27907
	0.325652	225.54	0.15854	211.213	0.127974	194.688		0.323409	0.709959	0.576461	0.970495	5.63581	4.14467	0.177437	0.241274
	0.177177	263.673	0.113005	174.847	0.189438	176.078		0	0.506771	0.795767	0.949409	1.95032	2.21364	0.512736	0.451744
	0.215062	278.763	0.161275	141.126	0.220264	236.03		0	0.647822	0.886992	0.966549	1.41184	3.13055	0.708294	0.319433
	0.232733	250.824	0.199105	179.432	0.249891	307.215		0.0997392	0.603651	0.720775	0.968984	1.19022	2.88808	0.84018	0.346251
	0.187925	181.39	0.268897	188.912	0.251162	313.219		0.182659	0.569942	0.626783	0.943565	1.39836	2.32741	0.715124	0.429662
	0.130094	141.503	0.359421	182.658	0.260093	268.696		0.175287	0.65977	0.488314	0.96893	1.11192	2.96996	0.899341	0.336705
	0.121638	186.227	0.397326	184.346	0.304339	210.509		0.108547	0.575249	0.702201	0.940278	1.34536	2.54215	0.743295	0.393367
	0.200032	237.22	0.416355	185.066	0.377045	173.29		0.140769	0.528966	0.521762	0.874507	1.13634	1.67468	0.88002	0.597129
	0.286898	215.947	0.411877	170.851	0.414737	178.731		0.131829	0.62114	0.641022	0.979881	1.33879	2.87413	0.746944	0.347932
	0.255731	176.522	0.350095	143.229	0.391752	198.979		0.142599	0.470517	0.755271	0.919193	1.23086	1.71159	0.812443	0.584251
	0.120672	184.888	0.559961	170.571	0.33717	202.103		0.134603	0.601905	0.839071	0.954518	1.34987	2.27676	0.74081	0.439221
	0.106926	221.664	0.50469	193.768	0.305852	189.387		0.142435	0.619385	0.574743	0.959073	1.04689	2.15726	0.955207	0.46355
	0.221322	252.594	0.395037	197.904	0.519333	186.472		0.170981	0.512342	0.86678	0.939006	1.5497	2.09859	0.645287	0.476511
	0.306636	269.234	0.293335	194.827	0.617392	189.676		0.188307	0.987084	0.630926	0.974495	1.56162	3.9133	0.640362	0.255539
	0.233757	267.677	0.255416	203.248	0.599447	183.998		0.152212	0.617555	0.775882	0.982685	1.7843	3.73488	0.560443	0.267746
	0.107868	236.357	0.267351	233.03	0.414196	176.484		0.350463	0.953665	0.79597	0.973775	1.5201	3.38582	0.65785	0.295349
	0.0750529	175.788	0.306427	235.871	0.33145	176.727		0.0896287	0.502774	0.673722	0.962713	1.28071	2.30013	0.780814	0.434758
	0.156595	142.467	0.327762	160.878	0.314755	198.516		0.26814	0.682873	0.670837	0.980741	1.11606	2.85254	0.89601	0.350565
	0.1143	182.438	0.492932	178.981	0.359576	203.555		0.147965	0.972873	0.658089	0.96429	1.10775	3.2339	0.902727	0.309224
	0.138339	243.938	0.54292	253.248	0.383072	180.948		0.134823	0.643203	0.871463	0.962621	1.64958	3.30606	0.606216	0.302474
	0.16417	267.545	0.547726	270.855	0.290858	225.737		0.204617	0.991393	0.725561	0.98358	1.42915	5.30797	0.699715	0.188396
	0.203352	261.011	0.431027	240.753	0.313803	241.159		0	0.494097	0.880844	0.976494	2.31351	3.34264	0.432244	0.299165
	0.271584	244.745	0.275444	182.004	0.283801	230.065		0.294312	0.987156	0.761476	0.976125	1.13964	4.18621	0.877468	0.23888
	0.317833	222.622	0.296342	137.111	0.180058	224.925		0.13037	0.58991	0.534981	0.975283	1.8071	5.05436	0.553374	0.197849
	0.275625	198.283	0.328592	191.052	0.145653	226.952		0.327237	0.807393	0.564608	0.979678	1.2144	4.53766	0.823455	0.220378
	0.175099	190.947	0.277459	239.192	0.258365	230.039		0.164778	0.598954	0.45665	0.9678	1.41653	3.59368	0.705949	0.278267
	0.103833	208.658	0.208478	241.45	0.397891	230.082		0.144676	0.620949	0.788239	0.943098	1.24942	2.39112	0.800372	0.418214
	0.116377	199.166	0.201887	202.616	0.423493	225.567		0.235223	0.763571	0.773229	0.979408	2.47647	4.31348	0.4038	0.231832
	0.266395	126.43	0.306144	149.641	0.400609	223.353		0.409978	0.7641	0.819037	0.987271	1.52412	4.99922	0.656117	0.200031
	0.220854	136.512	0.0760096	145.793	0.415759	227.802		0.170264	0.690647	0.854131	0.984803	1.54878	3.75389	0.645671	0.26639
	0.260497	205.734	0.105922	158.235	0.41036	224.899		0.181639	0.702128	0.65332	0.979442	1.19564	3.9906	0.836375	0.250589
	0.322017	191.63	0.205943	161.923	0.320028	203.809		0.0815892	0.592054	0.761772	0.951494	1.35028	1.93188	0.740587	0.517629
	0.304701	152.2	0.221198	173.787	0.236607	184.782		0.101169	0.542732	0.614773	0.963755	1.24563	2.06375	0.802804	0.484554
	0.208593	158.228	0.156748	171.145	0.326768	187.865		0.117302	0.63001	0.729525	0.969138	1.12944	3.00627	0.885398	0.332638
	0.151513	178.059	0.325306	139.421	0.479718	201.197		0.177734	0.625447	0.784376	0.981358	1.13415	4.22016	0.881717	0.236958
	0.250069	168.372	0.143123	138.708	0.550618	207.209		0.105236	0.579569	0.470134	0.927714	1.45064	2.23019	0.689349	0.448393
	0.409681	141.633	0.695738	137.544	0.524028	197.394		0.229447	0.715281	0.847111	0.963358	1.7449	3.5365	0.573099	0.282766
	0.494166	121.299	0.546316	148.91	1.66951	201.161		0	0.604669	0.735097	0.962594	1.30674	3.67661	0.765264	0.271989
	0.40258	119.007	0.251014	148.606	1.79172	251.072		0.224014	0.910842	0.606204	0.977775	1.24408	4.24767	0.803805	0.235423
	0.341396	138.072	0.192891	138.766	1.83146	273.498		0.0857976	0.618492	0.797445	0.98681	1.17145	4.06559	0.853645	0.245967
	0.310037	160.332	0.452628	151.214	1.71813	273.459		0	0.461623	0.60524	0.969892	1.45596	3.58083	0.68683	0.279265
	0.292086	167.668	0.438045	178.67	1.78852	275.5		0	0.631701	0.566364	0.864818	1.32021	1.97336	0.757454	0.506749
	0.282823	163.603	0.447122	190.762	2.0448	298.336		0.17284	0.699588	0.649851	0.965778	1.08278	3.39252	0.923545	0.294766
	0.315439	157.97	0.464697	181.794	2.18688	317.836		0	0.781068	0.847541	0.979677	2.12237	4.13631	0.47117	0.241761
	0.350933	164.206	0.481438	156.734	2.19147	310.899		0.206825	0.654598	0.719222	0.959577	1.22499	3.13982	0.816336	0.31849
	0.334759	186.794	0.443363	151.776	2.13783	301.387		0.130612	0.686939	0.848657	0.980276	1.49769	4.93613	0.667696	0.202588
	0.279609	190.812	0.317451	180.945	2.08785	317.383		0.105541	0.725594	0.99616	0.985305	6.37133	4.56984	0.156953	0.218826
	0.32597	148.902	0.238224	206.137	1.9218	356.888		0.222902	0.67871	0.972236	0.971745	4.69449	2.85343	0.213016	0.350455
	0.318	117.216	0.22709	201.413	1.72838	404.142		0.119028	0.719028	0.807753	0.957481	1.12804	3.23791	0.886494	0.308842
	0.333865	124.136	0.293079	188.569	1.73714	418.404		0.11791	0.730348	0.927568	0.949984	3.73902	1.82273	0.26745	0.548627
	0.487471	144.877	0.416948	189.949	2.10341	371.269		0.175378	0.718359	0.895819	0.972217	2.68178	2.84882	0.372886	0.351022
	0.710496	166.447	0.483276	203.947	3.08585	308.636		0.131653	0.619048	0.582039	0.965517	1.43151	2.321	0.698563	0.430849
	0.868086	173.936	0.429788	221.848	3.23036	280.908		0.126368	0.655224	0.86518	0.95917	1.51749	3.31677	0.658981	0.301498
	1.08063	170.237	0.336154	229.461	2.31015	282.199		0.280874	0.761749	0.762221	0.96019	1.36271	3.09643	0.733833	0.322953
	1.10008	162.866	0.264822	217.891	1.76313	293.453		0	0.571268	0.843683	0.973604	1.74331	4.89812	0.57362	0.20416
	0.987449	160.014	0.262843	206.737	1.61396	299.243		0	0.518703	0.791353	0.96845	1.36927	2.50873	0.730319	0.398607
	0.90403	167.593	0.318911	222.161	1.96558	292.821		0.106112	0.678693	0.859167	0.981609	1.52715	4.68282	0.654814	0.213546
	0.988876	181.708	0.336036	251.236	2.47357	298.526		0.129019	0.662407	0.609088	0.95102	1.10791	2.78282	0.902603	0.359348
	1.22034	197.043	0.370422	258.536	1.85936	334.643		0.181211	0.606776	0.678671	0.976436	1.23132	5.32203	0.812137	0.187898
	1.41587	212.393	0.421113	244.165	1.60799	364.133		0.0460716	0.68696	0.9524	0.891571	5.21753	2.14888	0.191662	0.465358
	1.4165	226.735	0.426618	237.589	1.86588	351.312		0	0.578415	0.681589	0.953132	1.80383	3.20799	0.554377	0.311722
	1.18712	235.639	0.450444	247.242	2.57975	321.241		0.153293	0.494611	0.880407	0.964967	1.72305	4.43722	0.580368	0.225366
	0.937669	237.583	0.45456	265.881	2.92662	305.628		0	0.702437	0.924849	0.968833	2.27557	2.73564	0.43945	0.365545
	0.760089	246.076	0.402995	285.177	2.39143	302.029		0.28904	0.749006	0.51049	0.986421	1.66956	5.19456	0.59896	0.192509
	0.699736	270.648	0.40068	279.413	1.93128	299.854		0.146341	0.556438	0.763365	0.958867	1.36109	2.19581	0.734708	0.455413
	0.721894	289.872	0.438035	245.812	1.79133	290.069		0	0.622291	0.794023	0.973174	1.22546	3.6037	0.816018	0.277493
	0.803114	282.682	0.408841	231.102	2.00747	268.802		0	0.609029	0.491359	0.980467	1.77382	3.43723	0.563754	0.290932
	0.912219	260.414	0.352066	254.657	2.1869	251.265		0.116612	0.609121	0.488895	0.983087	1.09853	3.36636	0.910312	0.297057
	1.00338	241.644	0.342561	283.883	1.72791	250.216		0.137363	0.624376	0.827862	0.941075	1.65984	2.00736	0.602468	0.498167
	0.911416	241.493	0.36305	299.513	1.49721	249.511		0.145025	0.602445	0.696509	0.985121	1.45836	3.94712	0.685703	0.253349
	0.850336	263.795	0.368318	299.988	1.67621	232.432		0.139383	0.60898	0.81282	0.953253	1.18613	2.12074	0.843078	0.471534
	0.802146	270.693	0.360712	286.42	1.88077	208.885		0.124785	0.689329	0.701599	0.973332	1.08111	3.46471	0.924971	0.288624
	0.66805	231.311	0.331763	284.642	1.63492	191.655		0.17651	0.548109	0.671608	0.972387	1.21089	3.25328	0.825838	0.307382
	0.419708	184.399	0.278115	307.842	1.13498	178.432		0.148771	0.48771	0.633247	0.977354	1.13028	3.97723	0.884734	0.251431
	0.241808	175.077	0.28578	325.758	0.553613	190.252		0.129045	0.684466	0.771072	0.930606	1.11765	1.86653	0.894738	0.535754
	0.221273	204.346	0.341505	320.48	0.695759	217.873		0.170147	0.620393	0.639624	0.921271	1.33239	1.74442	0.75053	0.573255
	0.290138	250.964	0.362963	310.641	0.59633	231.479		0	0.608152	0.666622	0.96508	1.55741	3.64201	0.642093	0.274574
	0.315874	248.863	0.356166	312.146	0.413138	226.531		0.114008	0.469325	0.770062	0.960571	1.23578	2.24638	0.809208	0.44516
	0.272094	158.754	0.362769	320.317	0.281145	206.903		0.170114	0.628232	0.778053	0.837317	1.21022	1.36517	0.826294	0.732507
	0.350396	153.327	0.392444	320.708	0.223855	195.607		0.152941	0.598319	0.803192	0.964506	1.15676	2.47963	0.864483	0.403286
	0.170739	240.241	0.488984	303.21	0.265528	209.689		0	0.666132	0.752333	0.955141	1.07674	2.04568	0.928731	0.488834
	0.199343	243.816	0.624571	281.391	0.331601	223.203		0.160515	0.604027	0.703266	0.955617	1.09266	2.10722	0.9152	0.474558
	0.239959	206.588	0.640547	277.113	0.349377	211.968		0.378882	0.922212	0.418248	0.978092	1.12705	4.59754	0.887273	0.217507
	0.263834	193.535	0.593159	286.566	0.306574	201.863		0.431493	0.873211	0.536509	0.982096	1.1154	3.2594	0.896543	0.306805
	0.300913	206.638	0.55692	298.945	0.234391	219.238		0.228705	0.982538	0.661443	0.979166	1.12883	6.13372	0.885869	0.163033
	0.307239	225.498	0.517155	309.49	0.192336	242.285		0.14281	0.995076	0.800737	0.986448	1.12687	3.04035	0.887411	0.328909
	0.31354	203.206	0.480466	312.307	0.19007	244.33		0.101055	0.735624	0.50784	0.962266	1.18681	5.95885	0.842593	0.167818
	0.0517462	127.413	0.427414	321.459	0.194485	227.4		0.10342	0.560884	0.722161	0.973578	1.18322	2.79328	0.845152	0.358001
	0.022282	142.421	0.357832	347.633	0.192572	203.69		0.11317	0.631309	0.705123	0.971214	1.43448	2.54817	0.697118	0.392439
	0.0777612	131.479	0.325297	363.991	0.235013	197.375		0.1416	0.594336	0.756211	0.976376	1.30721	3.05652	0.764991	0.327169
	0.217255	127.294	0.346803	352.181	0.339683	223.77		0.135327	0.557042	0.674354	0.962333	1.11145	2.94891	0.899723	0.339109
	0.303627	130.752	0.426029	327.396	0.417693	250.754		0.162549	0.537061	0.698416	0.976097	1.12565	2.93426	0.888376	0.340802
	0.25378	135.391	0.563295	299.894	0.429098	249.596		0.113222	0.526257	0.818899	0.981657	1.37228	4.41041	0.728717	0.226736
	0.254527	137.164	0.649039	272.424	0.37217	252.562		0.534544	0.836138	0.747017	0.980082	1.36458	4.1756	0.732829	0.239487
	0.376978	134.706	0.570213	254.821	0.296943	291.089		0.200387	0.974347	0.694253	0.983303	1.04661	5.15972	0.955466	0.193809
	0.457108	134.956	0.456246	242.537	0.300838	332.316		0.209437	0.656235	0.625113	0.950155	1.1675	2.28064	0.856529	0.438473
	0.334138	138.468	0.37937	227.662	0.418447	336.932		0.0487703	0.64777	0.635713	0.973959	1.1984	2.95718	0.834447	0.33816
	0.102166	130.943	0.379578	224.314	0.569367	304.149		0.133873	0.641975	0.297187	0.957346	1.1029	2.48534	0.906703	0.40236
	0.178705	143.324	0.508539	234.282	0.593336	248.365		0.250111	0.609452	0.526479	0.938915	1.30872	2.35485	0.764108	0.424655
	0.297209	119.527	0.57825	237.605	0.487083	206.203		0.15942	0.703456	0.6261	0.985252	1.11011	5.68941	0.900808	0.175765
	0.376326	142.076	0.456683	231.588	0.358314	205.738		0.126511	0.718278	0.882554	0.978516	1.44976	4.10641	0.689768	0.243522
	0.25572	176.663	0.289617	225.347	0.29912	218.637		0.10751	0.510484	0.673953	0.982769	1.48021	4.62136	0.675578	0.216386
	0.223344	199.46	0.184119	219.705	0.299366	212.998		0.13055	0.54334	0.634992	0.946811	1.38925	2.14776	0.719814	0.465601
	0.334995	223.121	0.163222	218.246	0.295781	199.037		0	0.481755	0.804916	0.986778	1.59189	4.37849	0.628186	0.228389
	0.478869	235.338	0.275137	224.944	0.310671	194.635		0.164165	0.673123	0.283232	0.961087	1.66976	2.11204	0.598888	0.473477
	0.560906	224.855	0.416155	231.577	0.364813	206.2		0.131211	0.657803	0.788398	0.980915	1.76628	4.27854	0.56616	0.233725
	0.603521	209.574	0.478059	229.096	0.428001	231.796		0.157652	0.657844	0.789436	0.959409	1.25898	2.77632	0.794297	0.360189
	0.482739	209.018	0.489897	221.806	0.464175	247.554		0.26619	0.774849	0.57612	0.985365	2.40941	5.60773	0.415039	0.178325
	0.355307	220.029	0.470196	221.447	0.430504	233.094		0.203994	0.590585	0.837241	0.950375	1.24189	2.38818	0.805224	0.418729
	0.294465	233.532	0.387823	235.295	0.422101	203.891		0.128013	0.64678	0.931614	0.97009	2.09008	4.05156	0.478451	0.246819
	0.257395	239.457	0.308623	258.983	0.490569	182.348		0.0473419	0.576251	0.683599	0.978308	1.27328	3.20474	0.785375	0.312038
	0.222159	232.618	0.285623	275.69	0.556976	182.718		0.187833	0.736882	0.957229	0.978736	5.87904	3.95802	0.170096	0.252652
	0.176622	228.376	0.310303	272.697	0.581448	209.039		0.108485	0.628957	0.732961	0.968881	1.5134	3.41531	0.660763	0.2928
	0.141425	239.58	0.340584	256.227	0.519183	232.64		0	0.679387	0.853606	0.972893	1.22443	3.26038	0.816709	0.306712
	0.138805	248.504	0.318348	241.732	0.365325	225.201		0	0.482686	0.89253	0.97575	3.31944	5.22662	0.301256	0.191328
	0.164033	239.208	0.257724	236.539	0.264382	192.522		0.135853	0.691991	0.748038	0.984698	2.04984	4.47392	0.487843	0.223518
	0.207792	233.483	0.234083	228.407	0.67676	179.635		0.178746	0.70764	0.648491	0.975702	1.13617	3.58334	0.880151	0.279069
	0.303236	251.954	0.261436	204.133	0.558487	235.193		0.0944709	0.497986	0.789302	0.978359	1.6113	3.6492	0.620618	0.274032
	0.321123	272.844	0.298353	178.212	0.437554	267.79		0.161209	0.70487	0.840216	0.976272	1.29709	3.34606	0.770957	0.298859
	0.237554	271.411	0.273345	170.445	0.399431	275.629		0.158277	0.597315	0.568167	0.969277	1.74797	2.91869	0.572091	0.34262
	0.135567	253.468	0.200121	180.555	0.484783	268.682		0.133796	0.691278	0.846901	0.96465	1.85131	4.31433	0.540159	0.231786
	0.125786	234.037	0.187571	195.621	0.57149	266.193		0.138347	0.731917	0.762206	0.896471	1.6884	1.83894	0.592275	0.543791
	0.22168	234.431	0.307194	196.435	0.522131	276.448		0.140133	0.65062	0.896124	0.967777	1.29435	2.19469	0.772589	0.455646
	0.319353	266.154	0.49423	182.355	0.43309	254.623		0.0642292	0.649704	0.789387	0.977899	1.38532	3.35731	0.721857	0.297858
	0.380269	295.172	0.522971	175.437	0.206386	219.972		0.146581	0.658974	0.612247	0.984115	1.50483	3.89977	0.664529	0.256426
	0.38685	290.5	0.456983	180.621	0.191127	254.884		0.151965	0.650655	0.867658	0.960349	1.5441	2.57365	0.647627	0.388554
	0.308783	278.878	0.403998	186.503	0.16138	259.376		0.142338	0.659221	0.65753	0.957029	1.179	3.56658	0.848173	0.28038
	0.260033	284.397	0.38135	175.133	0.158824	257.849		0	0.6844	0.837071	0.976089	1.22249	3.02722	0.818003	0.330336
	0.229399	262.842	0.307497	161.104	0.204585	253.806		0.100801	0.580346	0.286008	0.942668	1.14184	2.25913	0.875776	0.442649
	0.179148	182.571	0.370484	203.795	0.30435	248.807		0.0995475	0.684263	0.734841	0.974579	1.21474	3.43701	0.823219	0.290951
	0.119964	130.557	0.417896	215.643	0.375911	257.545		0.125929	0.598978	0.694989	0.944047	1.93745	3.48819	0.516143	0.286681
	0.315212	184.003	0.373916	225.119	0.35509	288.172		0.115364	0.639353	0.746933	0.974362	1.24436	3.78797	0.803625	0.263994
	0.303147	262.439	0.335175	228.74	0.328925	309.553		0	0.597687	0.81737	0.976047	1.39176	4.1551	0.718517	0.240668
	0.323111	275.829	0.373245	234.983	0.345501	293.093		0.0918092	0.529253	0.859682	0.967524	1.27818	5.15181	0.782365	0.194106
	0.29596	253.568	0.410261	259.38	0.405185	259.641		0.102753	0.53884	0.705162	0.947679	1.30809	2.90538	0.764472	0.344189
	0.174222	243.86	0.366307	268.51	0.483285	236.869		0.230903	0.665509	0.57273	0.987082	1.35081	3.92625	0.740297	0.254696
	0.115575	250.716	0.286803	231.352	0.505565	230.278		0.114447	0.573107	0.592732	0.965738	1.3044	3.32323	0.766638	0.300912
	0.226147	266.143	0.246128	197.171	0.447623	235.33		0.150423	0.699155	0.738581	0.962668	1.15366	3.78132	0.866809	0.264458
	0.335776	278.324	0.368142	217.031	0.366902	229.492		0	0.62406	0.428667	0.890829	1.23032	1.75447	0.812798	0.569974
	0.294441	273.879	0.513732	261.609	0.298794	198.605		0	0.576873	0.420264	0.92254	1.41715	2.8283	0.705642	0.353569
	0.201296	237.009	0.562583	289.289	0.253804	180.005		0	0.459694	0.468369	0.962854	1.24037	2.53761	0.806209	0.394072
	0.157171	168.579	0.446754	291.073	0.251286	207.62		0	0.583047	0.65974	0.982609	1.13108	3.42945	0.884107	0.291592
	0.104946	138.53	0.237912	262.371	0.246975	250.257		0	0.576542	0.885346	0.959252	1.35493	4.08139	0.738046	0.245015
	0.162922	200.978	0.110314	215.878	0.205877	271.214		0.119975	0.645101	0.589238	0.97845	1.18275	3.07349	0.84549	0.325363
	0.186232	277.673	0.212084	195.818	0.17449	276.869		0.164144	0.61234	0.784025	0.980637	1.39636	4.70611	0.71615	0.21249
	0.219032	286.818	0.338775	229.613	0.214823	284.43		0.22093	0.564341	0.409016	0.977616	1.1828	4.28361	0.845449	0.233448
	0.261121	264.796	0.305081	282.906	0.319074	311.342		0	0.550157	0.463074	0.940334	1.13044	1.85106	0.884608	0.540232
	0.26969	260.694	0.243028	302.569	0.424025	363.789		0.13174	0.700407	0.582104	0.969051	1.13215	3.74269	0.883277	0.267188
	0.265338	256.224	0.212556	285.492	0.434566	402.679		0.152615	0.558154	0.785407	0.974602	1.32606	3.36794	0.754113	0.296917
	0.275117	229.251	0.24322	258.452	0.311252	393.022		0.186683	0.429371	0.810533	0.966428	1.26866	2.9978	0.788233	0.333578
	0.269586	209.624	0.372316	218.855	0.154303	361.523		0.100654	0.548366	0.82608	0.972311	2.35623	2.76707	0.424407	0.361393
	0.220193	222.842	0.544983	158.534	0.10888	341.435		0	0.665951	0.606211	0.979447	1.0108	3.19478	0.989316	0.313011
	0.223001	225.049	0.197975	158.79	0.191649	330.529		0.0359281	0.665526	0.71627	0.978582	1.12099	3.03992	0.892065	0.328956
	0.303422	178.777	0.188107	215.538	0.345109	323.496		0	0.661046	0.581471	0.94056	1.4953	2.94059	0.668762	0.340068
	0.349044	141.47	0.22587	235.659	0.40442	338.187		0.181011	0.5608	0.51493	0.974764	1.41365	2.75593	0.707389	0.362854
	0.339562	169.203	0.298215	229.097	0.273149	375.137		0.151189	0.702109	0.788739	0.971283	1.32708	2.16954	0.753533	0.460928
	0.368068	217.668	0.30758	226.152	0.143497	342.458		0.143819	0.468788	0.534474	0.972046	1.22847	2.96	0.814018	0.337838
	0.343788	233.987	0.256774	208.539	0.099409	181.538		0.156527	0.650916	0.69905	0.95889	1.08139	2.46317	0.92474	0.405981
	0.281847	231.4	0.20084	151.65	0.168539	257.859		0.158749	0.633193	0.624681	0.958635	1.37275	2.65369	0.728463	0.376833
	0.171869	229.4	0.126431	137.762	0.217947	293.779		0.171846	0.639244	0.566796	0.946923	1.29773	1.95834	0.770576	0.510636
	0.0931293	206.385	0.229596	180.419	0.271942	268.933		0.437208	0.898525	0.978461	0.972199	3.76254	5.19987	0.265778	0.192313
	0.0813227	147.836	0.341138	187.893	0.273711	247.907		0.223561	0.959176	0.836887	0.981205	2.58513	3.96365	0.386828	0.252293
	0.459106	135.549	0.337809	193.559	0.257253	234.477		0.0729693	0.979348	0.56451	0.992383	1.23037	4.32098	0.812761	0.231429
	0.368774	172.621	0.246916	215.938	0.283941	221.356		0.158669	0.640093	0.892091	0.954495	1.34971	3.59724	0.740901	0.277991
	0.361816	159.243	0.201295	222.869	0.345506	217.8		0.354248	0.916991	0.576817	0.972193	1.28238	2.82133	0.779802	0.354443
	0.4166	118.058	0.261296	206.467	0.373844	229.502		0.236517	0.762425	0.798923	0.960647	1.09827	2.79145	0.910524	0.358236
	0.334135	148.738	0.378137	193.743	0.374755	231.349		0.123071	0.983753	0.945293	0.985995	2.87829	4.85056	0.347428	0.206162
	0.407627	189.424	0.377987	196.093	0.384744	201.804		0.142971	0.652955	0.6458	0.953168	2.30928	5.24752	0.433035	0.190566
	0.443576	170.622	0.285387	196.475	0.49799	185.869		0.161103	0.603774	0.839964	0.979615	3.98345	3.98493	0.251039	0.250945
	0.436683	130.007	0.261233	175.637	0.486681	208.657		0.428432	0.867089	0.691929	0.981027	1.1072	4.12265	0.903178	0.242562
	0.456345	125.191	0.414088	142.369	0.523897	205.116		0.163904	0.608103	0.604178	0.95191	1.28329	2.97183	0.779249	0.336493
	0.422226	147.359	0.56939	136.118	0.534906	192.777		0	0.594846	0.394724	0.952832	1.18817	2.65158	0.841631	0.377133
	0.370123	162.03	0.631408	143.525	0.435211	192.639		0.14944	0.614987	0.732691	0.961828	1.06133	2.31221	0.942214	0.432486
	0.39059	156.121	0.571228	173.33	0.327739	201.533		0.0956098	0.734146	0.657913	0.973377	1.19263	3.46654	0.838481	0.288472
	0.496671	147.647	0.477614	180.146	0.30066	211.201		0.168675	0.551093	0.799762	0.983818	1.59522	6.14124	0.626874	0.162834
	0.71179	156.395	0.35044	176.166	0.298813	217.201		0.156923	0.377582	0.932416	0.909897	2.44753	2.10447	0.408574	0.47518
	0.922099	178.146	0.373508	169.672	0.273985	217.601		0.142286	0.600719	0.51168	0.947549	1.10283	2.16882	0.906762	0.461081
	1.06929	201.756	0.477192	156.569	0.260064	216.699		0.140691	0.553062	0.787365	0.978626	1.22019	3.48199	0.819547	0.287192
	1.23993	212.382	0.513558	138.986	0.297718	214.499		0.119789	0.668903	0.853536	0.972677	1.65713	3.27192	0.603453	0.305631
	1.31269	202.24	0.454605	138.105	0.375752	187.595		0	0.600405	0.728921	0.947168	1.92812	1.98272	0.51864	0.504357
	1.12875	195.464	0.48633	165.067	0.309229	184.599		0.176169	0.68301	0.801686	0.951585	1.26368	2.27727	0.791342	0.439122
	0.893969	214.532	0.54678	195.182	0.183797	187.603		0.111796	0.626798	0.845866	0.976208	1.24683	3.16145	0.802032	0.31631
	0.856617	243.372	0.543975	204.801	0.274344	184.012		0.16712	0.558519	0.705062	0.975975	4.74793	4.1356	0.210618	0.241803
	1.05155	261.064	0.482992	199.622	0.35756	195.217		0.108533	0.640344	0.725596	0.984355	1.37535	3.40363	0.727089	0.293804
	1.37728	265.847	0.44184	196.135	0.331864	193.398		0	0.597865	0.824762	0.9268	1.23753	2.515	0.808064	0.397614
	1.56879	261.801	0.39863	193.821	0.293787	187.368		0.123272	0.630184	0.757079	0.956563	1.20595	3.47824	0.829223	0.287501
	1.41855	257.211	0.318434	199.143	0.372896	186.822		0.0731501	0.725581	0.684941	0.981803	1.10713	5.01352	0.903234	0.199461
	1.23523	260.511	0.252266	217.41	0.475674	197.631		0	0.487783	0.695367	0.968074	1.22522	3.70363	0.816183	0.270005
	1.06379	276.518	0.223596	232.095	0.507912	219.939		0	0.437466	0.734223	0.97812	1.33492	3.7276	0.749108	0.268269
	1.01205	304.231	0.23839	234.031	0.457025	234.807		0.0784082	0.50591	0.600241	0.967825	1.2165	3.30475	0.822033	0.302595
	1.02248	323.005	0.325498	234.992	0.329934	226.779		0	0.584581	0.616167	0.971476	1.47328	3.89329	0.678756	0.256852
	0.967966	315.866	0.438241	241.54	0.242637	213.407		0.112682	0.695073	0.703005	0.972203	1.11922	4.39986	0.893476	0.22728
	0.962254	300.173	0.475265	248.288	0.314543	214.769		0.107298	0.697712	0.809793	0.978037	1.77289	3.54475	0.564052	0.282107
	1.03505	296.334	0.452892	252.246	0.404831	228.03		0	0.440095	0.856331	0.94004	1.32525	2.40559	0.754575	0.415698
	1.04971	302.639	0.444298	253.488	0.372848	244.846		0.179669	0.686998	0.646893	0.963118	1.74909	2.66952	0.571726	0.3746
	1.04699	310.003	0.431883	249.506	0.304745	257.731		0.135823	0.673458	0.742323	0.980541	1.15772	4.29308	0.863765	0.232933
	0.973651	301.953	0.393735	244.482	0.284045	256.946		0.270469	0.669678	0.648141	0.978359	1.10184	3.9785	0.90757	0.251351
	0.80096	268.622	0.339173	250.945	0.292043	222.85		0.162046	0.729446	0.835781	0.968703	1.49989	4.46389	0.666714	0.22402
	0.596748	233.94	0.270925	266.23	0.257404	180.243		0	0.688833	0.761992	0.948778	2.1518	2.65108	0.464726	0.377205
	0.510058	224.585	0.252228	270	0.243943	264.087		0.176991	0.55544	0.715107	0.965045	1.25721	3.37539	0.795415	0.296262
	0.551625	244.442	0.294159	260.939	0.314893	289.332		0.0847167	0.623354	0.63225	0.973369	1.2854	3.95928	0.777969	0.252571
	0.64859	283.413	0.358639	260.754	0.356322	278.779		0.0662447	0.599578	0.701335	0.98363	1.08247	3.98002	0.923814	0.251255
	0.707712	298.276	0.428411	270.327	0.246245	271.807		0.151065	0.543577	0.67489	0.969165	1.16974	3.14202	0.854891	0.318266
	0.717233	258.941	0.467042	277.163	0.154081	270.614		0.120835	0.670369	0.635766	0.982485	1.14826	4.73631	0.870887	0.211135
	0.642372	220.985	0.465701	285.911	0.231493	268.77		0	0.661043	0.661605	0.80978	1.38586	1.45561	0.721571	0.686995
	0.4204	237.11	0.486447	285.324	0.350053	262.536		0	0.580008	0.583609	0.946055	1.42979	2.21077	0.699404	0.452331
	0.269926	262.878	0.51255	259.191	0.363913	251.782		0	0.611495	0.561194	0.969315	1.15534	2.69751	0.865546	0.370712
	0.296453	248.574	0.46988	241.272	0.342107	248.154		0.0883449	0.5471	0.725264	0.962922	1.29506	2.89591	0.772166	0.345314
	0.33172	220.517	0.3574	262.793	0.377942	259.032		0	0.659004	0.601768	0.959127	1.34172	2.19263	0.745314	0.456073
	0.333633	213.498	0.289516	298.039	0.414802	262.956		0.0906344	0.646526	0.492822	0.956254	1.04731	2.86917	0.954823	0.348533
	0.324778	220.155	0.293767	319.686	0.383016	240.636		0.169481	0.675513	0.578167	0.961962	1.1134	3.34269	0.898152	0.29916
	0.335891	223.373	0.368036	319.289	0.295657	210.304		0.14839	0.610664	0.807622	0.968584	1.39616	3.10341	0.716248	0.322226
	0.36483	209.183	0.519505	291.499	0.282627	195.796		0.173528	0.747785	0.617062	0.960633	1.22432	2.55797	0.816777	0.390935
	0.417447	173.842	0.686014	264.446	0.392341	205.842		0.151852	0.675463	0.811912	0.948398	1.23086	3.11178	0.812443	0.321359
	0.428659	151.366	0.687555	275.847	0.538739	236.901		0	0.706346	0.798528	0.972933	1.17054	3.03103	0.854305	0.329921
	0.308881	170.245	0.614643	309.663	0.56617	251.451		0.15165	0.548858	0.623799	0.977896	1.28735	3.35765	0.776787	0.297828
	0.181346	199.105	0.555334	323.67	0.397568	219.764		0	0.671453	0.657764	0.974793	1.54038	3.27319	0.649191	0.305513
	0.110603	202.894	0.546113	319.984	0.277503	177.245		0.116811	0.668109	0.576624	0.942288	1.04664	3.39579	0.955439	0.294482
	0.112015	191.719	0.622614	329.702	2.11795	186.654		0.173934	0.663153	0.772038	0.973366	1.50222	3.28893	0.66568	0.30405
	0.2019	183.091	0.689757	356.094	1.76277	236.053		0.173287	0.652433	0.771517	0.873367	1.26652	1.48303	0.789563	0.674296
	0.250862	178.994	0.698983	379.312	1.58989	299.609		0.159468	0.662791	0.71473	0.973579	1.98606	2.90299	0.50351	0.344473
	0.300091	176.806	0.71632	376.8	1.84303	352.974		0.124925	0.597131	0.739278	0.89987	1.29075	2.17713	0.774742	0.45932
	0.337362	171.021	0.777897	345.66	2.22092	373.289		0.17076	0.647059	0.741757	0.933746	1.51552	2.14648	0.659841	0.465879
	0.324503	159.458	0.86424	321.417	2.62552	353.103		0.114522	0.628099	0.79328	0.974617	1.36376	2.76747	0.733267	0.361341
	0.256521	156.137	0.912617	332.17	3.28638	345.134		0.153132	0.638631	0.868924	0.950169	1.34996	2.09057	0.740761	0.478338
	0.198049	167.839	0.904656	360.812	2.7675	393.009		0.210867	0.656533	0.876183	0.956112	1.22376	2.07692	0.817152	0.481481
	0.152924	156.217	0.841489	373.183	2.37063	443.84		0.183994	0.695587	0.895897	0.958901	1.27778	1.96088	0.782606	0.509974
	0.281793	137.764	0.762636	360.445	2.42436	441.864		0.122665	0.56905	0.454178	0.974688	1.07676	2.4857	0.928713	0.402302
	0.280851	129.165	0.687314	348.64	2.73695	416.355		0.123961	0.561602	0.772467	0.969422	1.29396	4.13021	0.772823	0.242118
	0.200042	152.843	0.598997	358.426	3.06734	409.635		0.141622	0.592432	0.943478	0.965376	4.04294	2.32261	0.247345	0.43055
	0.267053	174.133	0.551993	375.306	2.73836	431.207		0.121814	0.516117	0.824834	0.971122	1.24986	2.64253	0.800091	0.378425
	0.274255	152.93	0.573945	374.875	2.15064	473.142		0.270825	0.582294	0.753799	0.984172	1.39001	4.41542	0.719419	0.226479
	0.231727	124.422	0.626851	353.192	2.00846	490.599		0.289241	0.926875	0.630002	0.956803	1.18196	2.51629	0.846053	0.39741
	0.214786	127.11	0.650466	325.221	2.37012	450.191		0.201568	0.985701	0.965834	0.975336	3.65708	4.44362	0.273442	0.225042
	0.193553	152.972	0.621846	303.661	3.37577	401.265		0	0.557505	0.835668	0.942426	1.93331	2.25621	0.517247	0.443221
	0.236564	179.471	0.588432	285.452	3.66767	394.385		0.326217	0.737404	0.520001	0.985523	1.62488	5.22545	0.615428	0.191371
	0.280357	172.532	0.621177	263.319	2.90635	402.267		0.213582	0.67981	0.837998	0.97525	3.96075	3.71456	0.252477	0.269211
	0.420159	163.894	0.713768	243.318	2.37761	389.944		0.144825	0.625738	0.910641	0.986201	3.25157	4.33661	0.307543	0.230595
	0.341169	198.973	0.756594	239.816	2.259	369.598		0.194211	0.577368	0.776305	0.98637	1.24654	4.35589	0.802218	0.229574
	0.34921	220.48	0.679768	254.11	2.71639	362.174		0	0.654446	0.775603	0.968414	1.14787	3.18076	0.871181	0.31439
	0.442427	249.25	0.548565	267.991	3.17671	376.541		0.154098	0.553005	0.85267	0.981213	2.15256	4.59804	0.464564	0.217484
	0.531956	272.384	0.461654	265.318	2.55434	413.296		0.0993673	0.603275	0.942714	0.984094	4.99026	4.06461	0.20039	0.246026
	0.524776	273.748	0.47111	253.588	2.07291	452.012		0	0.485255	0.712618	0.974839	1.27108	3.83252	0.786735	0.260925
	0.448372	258.008	0.503939	252.451	1.98508	472.157		0	0.576952	0.399072	0.96772	1.43341	4.363	0.697638	0.2292
	0.316114	237.07	0.44727	263.831	2.02309	473.787		0.179113	0.456826	0.544322	0.953103	1.33555	2.15969	0.748757	0.46303
	0.207622	231.02	0.342138	270.769	2.0293	459.002		0.141528	0.565622	0.602046	0.981131	1.0917	4.20746	0.916005	0.237673
	0.237326	251.959	0.287347	260.892	2.07832	417.482		0.186818	0.681366	0.698094	0.971758	1.25151	4.44828	0.799038	0.224806
	0.283799	271.851	0.334125	238.136	2.3162	348.295		0	0.57809	0.728675	0.975624	1.24096	3.41191	0.805825	0.293091
	0.256648	264.249	0.448467	221.941	2.7618	300.479		0.430177	0.742643	0.876872	0.971016	1.64583	3.89397	0.607598	0.256807
	0.200464	249.167	0.468187	230.221	2.69837	316.228		0.26772	0.67088	0.683572	0.973555	1.39898	3.74494	0.714805	0.267027
	0.133205	249.691	0.375555	257.005	2.17002	360.375		0.228121	0.699665	0.881839	0.96761	2.43953	2.68632	0.409914	0.372257
	0.154634	254.72	0.291078	279.431	1.70269	385.794		0.10031	0.789311	0.667815	0.96505	1.63381	2.58205	0.612066	0.38729
	0.216936	250.986	0.271908	285.073	1.57951	374.891		0.0991238	0.823658	0.738011	0.947718	1.44929	3.00076	0.689993	0.333249
	0.225903	250.727	0.305265	279.501	2.03025	326.451		0	0.617089	0.783475	0.984346	1.23146	4.28537	0.812042	0.233352
	0.299861	265.712	0.348509	267.367	2.8766	275.257		0.0525471	0.654633	0.738507	0.946814	1.14796	2.31508	0.871109	0.43195
	0.373152	280.328	0.342802	252.774	2.27454	253.106		0.144462	0.582665	0.757082	0.961009	1.37679	2.17069	0.726329	0.460683
	0.312494	276.847	0.317811	247.093	1.27293	243.866		0.109287	0.704536	0.627048	0.985885	2.22931	4.58576	0.448569	0.218066
	0.197634	256.466	0.374629	244.207	0.672645	227.644		0.185243	0.656347	0.425749	0.963683	1.06625	3.81181	0.937865	0.262343
	0.123002	230.507	0.471669	229.012	0.409342	217.436		0.103943	0.559652	0.654834	0.979351	1.39718	4.06051	0.715727	0.246275
	0.12378	231.879	0.491722	207.947	0.554746	226.489		0.190274	0.6511	0.731836	0.974912	1.10092	3.76437	0.908335	0.265649
	0.207631	280.771	0.423118	187.644	0.746783	236.178		0.0569777	0.729562	0.718098	0.966951	1.96376	2.75054	0.509228	0.363565
	0.284719	324.892	0.309551	171.055	0.606055	229.031		0.116496	0.621165	0.745595	0.987313	1.15968	5.65174	0.862308	0.176937
	0.333411	314.411	0.237555	169.868	0.352412	224.079		0.159604	0.681893	0.808921	0.983221	1.18717	2.96584	0.84234	0.337173
	0.329418	281.805	0.292749	173.628	0.291736	238.018		0	0.752544	0.731965	0.97251	1.23128	2.77221	0.812165	0.360723
	0.30291	266.342	0.419348	162.201	0.311843	241.709		0.131742	0.970822	0.746493	0.891635	1.17913	2.02296	0.848085	0.494324
	0.28539	252.159	0.481379	148.922	0.296838	210.727		0.152856	0.642777	0.670254	0.971327	1.21409	3.07157	0.823659	0.325566
	0.354376	221.711	0.427886	156.097	0.314869	185.329		0.109961	0.602564	0.821958	0.965661	1.1556	3.16922	0.865353	0.315535
	0.457576	205.883	0.381727	184.149	0.2423	206.265		0.102131	0.718536	0.654207	0.971406	1.35124	3.81542	0.740063	0.262095
	0.400482	232.553	0.392798	211.261	0.22068	251.552		0	0.595436	0.748897	0.966663	1.33048	3.79018	0.751609	0.26384
	0.347688	269.14	0.398712	207.667	0.277181	285.448		0.21416	0.629608	0.782155	0.972839	1.16364	2.65966	0.859371	0.375988
	0.331076	278.975	0.364429	186.395	0.293982	279.894		0.140934	0.66891	0.355204	0.980729	1.12522	5.13568	0.888711	0.194716
	0.31136	269.497	0.344781	193.34	0.220177	225.869		0.125574	0.808576	0.85528	0.979255	1.34993	3.4983	0.740779	0.285853
	0.263951	257.246	0.353741	225.136	0.217583	182.831		0.157055	0.692585	0.758662	0.970379	1.23739	3.64591	0.808155	0.27428
	0.2283	251.077	0.398953	244.042	0.276105	204.519		0	0.516302	0.507988	0.954871	1.14819	2.15025	0.870937	0.465061
	0.256642	254.985	0.436608	245.826	0.297423	253.341		0.0456026	0.672231	0.671068	0.963948	1.15853	2.74907	0.863166	0.363759
	0.312678	261.221	0.388401	241.794	0.338383	281.03		0.181537	0.701392	0.4422	0.974444	1.52721	3.36152	0.654791	0.297484
	0.344881	260.229	0.35061	234.178	0.391882	287.95		0.150162	0.612419	0.757927	0.976777	1.34422	3.2632	0.743926	0.306447
	0.370878	246.981	0.407275	236.289	0.440582	285.615		0.176726	0.747145	0.805908	0.979254	1.13804	3.71581	0.8787	0.26912
	0.44046	223.375	0.464957	259.013	0.433803	281.485		0.154321	0.628395	0.881824	0.989862	1.63059	4.54537	0.613276	0.220004
	0.490075	214.495	0.429731	285.704	0.35009	280.737		0.129783	0.664694	0.674307	0.984514	1.21215	4.16256	0.824981	0.240237
	0.374583	237.937	0.338491	299.099	0.275629	283.456		0	0.687689	0.483997	0.970776	1.17914	3.39223	0.848074	0.294791
	0.292837	258.168	0.284918	304.923	0.292267	287.851		0.15606	0.709769	0.638442	0.977867	1.59897	4.10516	0.625404	0.243596
	0.269719	242.85	0.328151	308.405	0.373488	289.731		0.108619	0.618734	0.700579	0.952438	1.38736	2.71806	0.720794	0.36791
	0.253455	225.568	0.416281	304.731	0.470774	285.496		0	0.561804	0.863406	0.962286	1.41712	3.00294	0.705655	0.333007
	0.223724	240.103	0.444871	297.531	0.529347	276.319		0.146477	0.71508	0.957883	0.956677	6.32615	2.99011	0.158074	0.334435
	0.223187	255.111	0.359812	290.793	0.501947	265.33		0	0.649089	0.834426	0.971132	1.61187	4.14214	0.620399	0.241421
	0.281256	238.206	0.219337	274.9	0.427145	258.708		0.121731	0.652877	0.457255	0.963812	3.45632	2.67898	0.289325	0.373277
	0.348174	217.982	0.177225	254.856	0.34915	259.44		0.134905	0.575226	0.900516	0.939484	1.54591	2.29712	0.646867	0.435328
	0.327546	225.769	0.303644	255.548	0.289445	254.684		0.0897308	0.664008	0.90839	0.920239	4.3554	2.50477	0.2296	0.399238
	0.309959	242.87	0.381147	276.293	0.279272	234.773		0.17597	0.498139	0.810947	0.940859	1.17587	2.55693	0.850432	0.391094
	0.293795	244.79	0.328114	294.79	0.348533	218.57		0.0627859	0.554678	0.855498	0.983837	1.4523	3.71621	0.688561	0.269092
	0.294244	233.884	0.252083	301.516	0.451977	224.245		0.180547	0.654103	0.708298	0.970124	2.90372	3.05266	0.344386	0.327583
	0.345185	220.415	0.228698	296.837	0.459647	238.673		0.161677	0.664172	0.642766	0.927067	1.18436	2.84256	0.844339	0.351795
	0.36396	219.423	0.274126	283.336	0.356563	243.789		0	0.483276	0.788714	0.89296	1.57789	1.58488	0.633758	0.630963
	0.30041	239.294	0.419519	253.653	0.275259	233.062		0.159552	0.620714	0.980175	0.967915	4.60071	3.22182	0.217358	0.310384
	0.21688	257.005	0.563018	205.849	0.314894	208.113		0.390363	0.749302	0.849688	0.953586	3.21907	2.01463	0.310648	0.496368
	0.151626	247.467	0.539299	182.426	0.48017	191.637		0.129909	0.680363	0.876909	0.971992	1.2744	3.39773	0.784684	0.294314
	0.102776	208.707	0.375239	213.942	0.608611	202.414		0.138332	0.605069	0.728753	0.971304	1.48766	2.67167	0.672199	0.374297
	0.0620362	152.441	0.328162	253.195	0.561404	222.523		0.135273	0.694232	0.820768	0.956343	1.16469	2.32018	0.858599	0.431001
	0.0875152	121.994	0.36508	250.595	0.414506	228.592		0.222981	0.594994	0.498168	0.90725	1.67336	1.6375	0.597601	0.610686
	0.317995	147.11	0.394184	225.33	0.313401	212.161		0.177969	0.592127	0.376953	0.983018	1.09952	3.11935	0.909487	0.320579
	0.358623	171.584	0.364239	214.247	0.351264	175.431		0.392448	0.974039	0.330803	0.976561	1.11192	4.38374	0.899341	0.228116
	0.35105	137.569	0.327171	211.064	0.119888	189.598		0.165884	0.598592	0.808386	0.964303	4.08099	3.48948	0.245038	0.286576
	0.34665	175.236	0.366875	190.735	0.147742	223.463		0.193676	0.974528	0.670015	0.969752	1.11648	3.11958	0.895671	0.320556
	0.417351	135.802	0.430215	170.667	0.248498	250.345		0.280792	0.962977	0.907161	0.965648	2.45072	2.24033	0.408044	0.446362
	0.350206	123.711	0.310257	182.705	0.354769	262.898		0.144657	0.608289	0.814355	0.989365	1.35302	4.21327	0.739089	0.237345
	0.311063	159.731	0.244121	207.942	0.405217	247.891		0	0.538927	0.877444	0.955172	1.28126	5.99376	0.780481	0.16684
	0.306969	167.042	0.266695	221.005	0.378435	201.445		0.103692	0.634721	0.81663	0.986791	1.59086	4.87295	0.628591	0.205215
	0.348304	147.055	0.322957	236.441	0.23369	203.809		0.151354	0.97662	0.804087	0.988957	1.1652	4.46824	0.858221	0.223802
	0.48593	132.812	0.333824	257.779	0.245434	239.739		0.408459	0.728993	0.84509	0.95746	1.24721	2.28564	0.801789	0.437514
	0.720273	153.376	0.282465	259.786	0.246725	262.842		0.144652	0.641797	0.800761	0.984547	2.0255	4.27498	0.493706	0.233919
	0.903252	190.246	0.243508	239.995	0.215505	266.982		0.164952	0.690286	0.779781	0.98155	1.31511	5.22868	0.760391	0.191253
	1.01911	217.79	0.281217	227.747	0.180066	265.786		0.0942691	0.542359	0.866816	0.974535	1.41715	2.70543	0.705642	0.369627
	1.12795	229.404	0.33383	234.595	0.168649	272.466		0.239821	0.655909	0.513178	0.963903	1.20595	3.55453	0.829223	0.281331
	1.26405	227.841	0.368172	237.201	0.196583	278.826		0.130291	0.548767	0.809072	0.98513	1.46267	4.27231	0.68368	0.234065
	1.22982	234.247	0.400279	216.492	0.271214	276.078		0.157001	0.620547	0.976522	0.94662	2.83202	2.47387	0.353105	0.404225
	1.06616	263.746	0.448419	181.161	0.344167	274.492		0.405902	0.952116	0.709662	0.93074	1.1882	1.95889	0.841611	0.510492
	0.971253	288.978	0.530033	154.644	0.358624	284.631		0	0.546123	0.77972	0.970304	1.15316	4.24243	0.867181	0.235714
	1.12265	283.878	0.596122	152.25	0.348546	299.168		0.15579	0.673708	0.785619	0.974584	1.15953	4.26563	0.86242	0.234432
	1.74834	270.062	0.573763	163.541	0.337119	307.123		0.107184	0.661645	0.652053	0.969991	1.57919	2.96557	0.633236	0.337203
	1.84372	273.399	0.442007	168.538	0.336102	300.786		0.040135	0.696924	0.805398	0.965739	1.14565	2.66398	0.872864	0.375378
	1.34746	289.095	0.287051	162.953	0.344556	277.867		0.138614	0.622178	0.81141	0.968544	1.214	3.60728	0.823723	0.277217
	1.06094	305.841	0.2304	157.804	0.342407	254.485		0.14009	0.688288	0.587578	0.983187	1.19146	4.24968	0.839307	0.235312
	0.987755	316.909	0.283672	166.548	0.312361	245.276		0.0917647	0.540235	0.590221	0.971447	1.35581	4.31522	0.737567	0.231738
	1.12751	319.116	0.340261	179.264	0.262298	240.559		0	0.58528	0.8728	0.960529	1.84977	3.87614	0.540607	0.257989
	1.28885	318.849	0.379801	171.303	0.21205	230.294		0	0.612442	0.65027	0.984107	1.08124	4.1026	0.924867	0.243748
	1.15691	321.345	0.415281	150.752	0.190045	227.335		0	0.689567	0.60728	0.969515	1.36542	3.88373	0.732374	0.257484
	1.02165	317.656	0.346844	140.951	0.218985	244.16		0.136029	0.689338	0.342579	0.980667	1.49331	5.0724	0.669651	0.197145
	1.07178	300.378	0.254737	137.852	0.268873	268.85		0.118872	0.660738	0.635198	0.969691	1.23438	3.1186	0.810126	0.320657
	1.25304	282.476	0.92301	142.015	0.304199	286.264		0.131238	0.602295	0.716708	0.942939	1.23584	2.15311	0.809167	0.464445
	1.39718	277.564	0.51016	169.692	0.300901	292.776		0	0.534584	0.822758	0.969556	1.61198	3.88971	0.620353	0.257089
	1.33507	281.476	0.363385	195.208	0.261691	293.651		0.181543	0.717095	0.723932	0.947683	1.35496	2.62196	0.738027	0.381394
	1.09438	286.556	0.415535	203.755	0.248087	318.209		0.125863	0.688591	0.493939	0.971185	1.26866	2.72859	0.788233	0.36649
	0.901447	288.964	0.565442	197.019	0.282244	382.61		0.119852	0.654789	0.703268	0.962046	1.32845	3.29573	0.752759	0.303423
	0.861185	287.843	0.682944	191.549	0.283585	426.314		0.110185	0.65463	0.73817	0.957853	1.13898	3.27245	0.877976	0.305582
	0.911564	290.442	0.600104	193.519	0.200501	396.414		0.148953	0.689846	0.662854	0.986222	1.21149	4.69858	0.825432	0.21283
	0.962336	302.469	0.409038	183.938	0.0745947	347.238		0.0928188	0.615535	0.63575	0.982108	1.15596	4.33337	0.865081	0.230767
	0.95797	315.364	0.234822	157.509	0.0220071	340.899		0	0.565789	0.751159	0.986155	1.19631	4.20026	0.835901	0.238081
	0.881	319.239	0.224248	142.134	0.0880072	363.434		0.226	0.653	0.795935	0.964417	1.1788	2.59021	0.848317	0.38607
	0.763883	313.17	0.289821	155.495	0.237294	387.265		0.168058	0.720089	0.580661	0.983278	1.63558	3.40692	0.611402	0.29352
	0.644966	299.284	0.381072	186.91	0.324408	406.44		0.171065	0.705279	0.706398	0.989437	1.18145	4.02895	0.846417	0.248204
	0.550212	282.943	0.495978	211.457	0.251763	410.532		0.12129	0.583226	0.463355	0.946632	1.17806	2.8378	0.848855	0.352385
	0.47935	268.394	0.543008	207.196	0.152934	349.59		0.101891	0.565589	0.638227	0.982194	1.14689	4.25956	0.871925	0.234766
	0.394289	252.177	0.499384	188.454	0.145192	198.702		0.158122	0.700486	0.799728	0.974685	1.31611	3.93915	0.759816	0.253862
	0.35077	230.849	0.428594	189.764	0.2655	184.868		0	0.573104	0.657351	0.952543	1.63819	2.41993	0.61043	0.413235
	0.338642	208.736	0.335357	210.852	0.262947	268.807		0	0.528172	0.848109	0.97121	1.27438	3.63695	0.784696	0.274955
	0.303631	192.512	0.250008	227.868	0.1941	311.637		0.19274	0.565687	0.880813	0.972869	1.3071	2.82156	0.765055	0.354414
	0.260482	190.457	0.223751	232.298	0.172177	234.459		0.160168	0.567487	0.59042	0.972932	5.92128	4.35794	0.168882	0.229466
	0.274658	206.419	0.247056	233.857	0.424083	193.563		0.386588	0.723208	0.951208	0.989064	4.81484	5.24114	0.207691	0.190798
	0.309781	224.891	0.282818	246.759	0.409162	255.538		0.175562	0.659644	0.823491	0.959506	1.17984	2.60289	0.847576	0.384189
	0.343413	229.81	0.353418	268.008	0.399082	237.095		0.179086	0.654352	0.63748	0.978615	1.16756	4.12621	0.856485	0.242353
	0.33786	222.217	0.433847	276.404	0.377633	183.866		0.185624	0.710359	0.832599	0.970002	1.58393	3.48342	0.63134	0.287074
	0.251788	207.939	0.463731	262.753	0.40785	173.928		0.160695	0.473656	0.577443	0.980361	2.59065	4.17842	0.386003	0.239325
	0.157203	194.827	0.472276	246.12	0.263697	176.969		0.127987	0.682463	0.859212	0.966558	1.25021	2.89399	0.799867	0.345544
	0.163683	188.257	0.510531	249.434	0.403142	201.185		0.125262	0.728512	0.98509	0.978599	3.80894	3.28373	0.26254	0.304531
	0.205838	181.662	0.517718	265.535	0.487615	223.259		0.10971	0.672972	0.940316	0.943037	2.41972	2.52146	0.41327	0.396595
	0.324072	168.331	0.479795	269.232	0.415087	223.201		0.160153	0.679695	0.918733	0.9838	3.00512	4.76243	0.332766	0.209977
	0.38306	152.925	0.389595	255.275	0.317724	214.624		0	0.62911	0.590155	0.961337	1.11145	2.77497	0.899723	0.360365
	0.29802	142.505	0.270082	243.028	0.333392	214.555		0.11057	0.65299	0.857023	0.978104	5.74376	3.29309	0.174102	0.303666
	0.165327	142.365	0.224271	249.838	0.421641	220.1		0.180174	0.691226	0.839278	0.938556	1.26367	2.53416	0.791347	0.394608
	0.105748	152.267	0.285902	270.539	0.524492	221.321		0.115912	0.522634	0.626608	0.960108	1.87167	3.30527	0.534284	0.302547
	0.106546	151.607	0.395149	285.986	0.584556	200.028		0	0.61611	0.629515	0.949634	1.11786	2.35768	0.894567	0.424146
	0.151162	125.785	0.489023	283.915	0.371978	173.769		0.207808	0.64985	0.618412	0.982051	1.10079	5.08509	0.908437	0.196653
	0.23497	115.785	0.527056	270.816	0.500764	177.346		0.0962152	0.608299	0.719345	0.96779	1.19587	3.11359	0.83621	0.321173
	0.158543	134.867	0.517584	265.986	0.532071	177.103		0.24221	0.737488	0.593322	0.964116	1.06201	2.59014	0.941608	0.386079
	0.190078	131.882	0.503217	271.723	0.382569	202.796		0	0.647059	0.794194	0.964256	1.19198	2.31602	0.838939	0.431775
	0.355647	131.863	0.480188	269.338	0.26844	216.608		0.143102	0.693761	0.72589	0.913452	1.42124	2.85821	0.70361	0.349869
	0.347456	186.91	0.423251	264.86	0.283197	181.236		0.157576	0.60551	0.603888	0.939677	1.21472	2.13131	0.823237	0.469195
	0.258657	187.289	0.350658	283.405	0.25562	192.202		0.139298	0.537373	0.739224	0.927117	1.92452	1.82639	0.519611	0.547528
	0.15646	165.307	0.308942	314.12	0.293716	227.424		0.13512	0.551647	0.741425	0.966857	1.80795	2.13371	0.553113	0.468667
	0.244746	164.691	0.348253	331.129	0.341307	238.743		0.162937	0.613287	0.710605	0.946916	1.20405	1.66957	0.830531	0.598958
	0.295316	188.307	0.499575	329.249	0.280346	238.057		0.130567	0.652837	0.73971	0.932745	1.38248	2.02022	0.723337	0.494995
	0.329169	220.617	0.774094	308.028	0.221788	232.546		0.197781	0.619968	0.659915	0.977816	1.39066	3.6601	0.719081	0.273217
	0.313644	213.318	1.16129	286.637	0.286327	228.447		0.324803	0.927493	0.934162	0.986016	3.24328	2.96134	0.30833	0.337685
	0.255931	136.78	1.4105	299.788	0.406788	232.93		0.0580205	0.995307	0.895431	0.966923	2.05636	4.41255	0.486297	0.226627
	0.243452	125.561	1.33776	336.062	0.476721	247.985		0.148387	0.552016	0.781437	0.965554	1.38717	2.36481	0.720893	0.422867
	0.257562	133.829	1.21594	354.729	0.426603	253.928		0.645262	0.895458	0.635489	0.966923	1.95975	3.10466	0.51027	0.322096
	0.313497	124.533	1.21353	360.026	0.237517	235.648		0.179165	0.988918	0.667882	0.978583	1.33284	3.36529	0.750276	0.297152
	0.438753	123.423	1.29749	375.541	0.104871	218		0.11298	0.54223	0.315516	0.97179	1.13437	3.27917	0.881548	0.304956
	0.416175	150.111	1.37186	392.127	0.252844	226.221		0.17091	0.625386	0.550647	0.975112	1.15308	2.60971	0.867243	0.383184
	0.400035	186.259	1.3103	399.747	0.437281	247.108		0.211765	0.732026	0.767096	0.972435	1.19946	2.6424	0.833708	0.378444
	0.388775	202.23	1.13035	399.723	0.432294	262.384		0.221053	0.973455	0.353091	0.991632	1.17859	5.83158	0.848471	0.17148
	0.43532	211.851	1.06672	386.227	0.33878	271.905		0.213406	0.960572	0.833992	0.947611	2.0861	3.18802	0.479363	0.313675
	0.541238	231.133	1.16631	370.596	0.278976	276.405		0	0.651085	0.725925	0.980962	1.42016	4.24028	0.704146	0.235834
	0.564131	251.976	1.27718	375.401	0.284254	261.999		0	0.471715	0.611937	0.983612	1.09085	4.58759	0.91672	0.217979
	0.476947	262.387	1.29748	387.44	0.363438	222.682		0.0845687	0.632412	0.458633	0.969643	1.26526	4.06694	0.790353	0.245885
	0.344845	258.898	1.26064	377.219	0.397737	198.597		0.1837	0.985022	0.742637	0.947605	1.33326	2.24912	0.750039	0.444618
	0.244281	244.835	1.17335	358.875	0.233865	224.546		0	0.644737	0.741085	0.960446	1.88574	2.45466	0.530294	0.407389
	0.251356	242.188	1.06733	360.942	0.158979	267.825		0.213689	0.742937	0.79882	0.984088	1.85952	5.47293	0.537773	0.182718
	0.341003	266.857	1.00769	368.867	0.252052	288.566		0.303652	0.971486	0.728725	0.970854	1.17472	4.30556	0.85127	0.232258
	0.34926	291.722	0.96383	367.314	0.348171	285.75		0.175175	0.652152	0.456306	0.969046	1.16187	2.63911	0.860682	0.378916
	0.270875	289.184	0.920276	364.023	0.292664	269.787		0.11029	0.529788	0.640527	0.973989	1.60147	3.53351	0.624427	0.283005
	0.18756	272.758	0.915884	352.542	0.192849	257.938		0.540574	0.770592	0.298151	0.954149	1.36616	3.12824	0.73198	0.319668
	0.127285	262.137	0.903348	335.397	0.202035	262.383		0.124901	0.593079	0.628749	0.979212	1.10577	5.58094	0.904346	0.179181
	0.173437	260.639	0.833504	325.718	0.259969	268.116		0.114206	0.679666	0.571083	0.970644	1.28927	5.71543	0.775632	0.174965
	0.325894	266.248	0.837012	304.958	0.280058	260.082		0	0.41847	0.770654	0.970496	1.20032	3.86625	0.833113	0.258648
	0.400154	271.999	0.978137	266.424	0.28163	250.228		0.262	0.6285	0.860589	0.985516	1.30252	4.3393	0.767742	0.230452
	0.408459	271.021	1.12318	244.545	0.309683	251.357		0.112423	0.637437	0.580113	0.973851	1.16741	4.00763	0.856597	0.249524
	0.403155	261.762	1.02217	254.825	0.36091	252.694		0.131623	0.553808	0.777742	0.969242	1.32046	3.98789	0.757312	0.250759
	0.392272	245.515	0.717895	277.823	0.414288	242.24		0.0741067	0.531981	0.719075	0.983861	1.25566	3.69813	0.796396	0.270407
	0.2952	229.642	0.454221	291.874	0.402992	226.689		0	0.603322	0.78131	0.98472	1.65915	4.54624	0.602718	0.219962
	0.232716	223.699	0.381095	288.683	0.298728	217.396		0.104042	0.712285	0.829125	0.970276	1.25528	2.94466	0.796632	0.339598
	0.201396	239.933	0.485103	282.602	0.260419	225.677		0.130919	0.633108	0.770703	0.976928	1.18872	4.30939	0.841238	0.232052
	0.193615	281.535	0.600713	292.855	0.392383	253.376		0.154691	0.686391	0.552173	0.979643	1.73538	4.2013	0.576241	0.238021
	0.195334	312.78	0.566046	309.345	0.50389	264.481		0.135601	0.624623	0.947637	0.954299	2.02524	2.83444	0.493769	0.352804
	0.218692	302.019	0.396736	306.987	0.455568	231.487		0.110638	0.486052	0.807081	0.975044	1.12818	3.34569	0.886381	0.298892
	0.255047	272.819	0.248192	279.61	0.431093	198.767		0.141223	0.704625	0.754985	0.975385	1.47875	3.83281	0.676249	0.260905
	0.300968	256.018	0.264593	245.517	0.744472	212.367		0.312095	0.74622	0.937726	0.967728	8.87614	4.29229	0.112662	0.232976
	0.358122	256.311	0.402364	233.126	1.1598	253.168		0.142857	0.661084	0.881584	0.975709	1.86066	3.1374	0.537443	0.318736
	0.405661	268.57	0.392418	247.759	1.45629	291.689		0	0.554181	0.794471	0.984231	1.20708	4.05037	0.828448	0.246891
	0.414302	274.536	0.288438	267.805	1.60407	322.194		0.149071	0.600196	0.895116	0.96178	4.26923	3.10958	0.234234	0.321586
	0.375722	261.014	0.242376	278.435	1.65282	346.605		0.101727	0.671305	0.597648	0.951469	1.40702	3.56622	0.710724	0.280409
	0.331132	248.2	0.277887	278.987	1.76169	373.725		0.139819	0.649774	0.893756	0.959419	3.20057	2.99953	0.312445	0.333385
	0.331121	255.224	0.365278	272.172	2.03858	406.665		0.199089	0.703318	0.532486	0.965856	2.99036	3.18998	0.334408	0.313482
	0.381718	263.554	0.433633	258.378	2.43959	418.876		0.136364	0.645455	0.743294	0.968073	3.1225	3.92785	0.320256	0.254593
	0.427265	254.263	0.403181	241.276	2.92103	393.728		0.129829	0.657507	0.923779	0.975779	2.21145	4.15896	0.452192	0.240445
	0.407237	244.522	0.341319	233.347	3.17179	383.911		0.174398	0.652378	0.722581	0.976877	1.29046	3.59902	0.774918	0.277853
	0.271367	252.461	0.393597	236.284	2.63291	436.047		0.109152	0.52309	0.343833	0.974606	1.24795	4.47797	0.801317	0.223316
	0.203234	263.953	0.494402	235.877	2.21192	503.156		0.152053	0.572732	0.49015	0.970622	1.10689	4.1498	0.903434	0.240976
	0.279551	264.061	0.506312	220.105	2.0918	528.963		0.0927835	0.659794	0.631544	0.96168	1.26862	2.63513	0.788255	0.379488
	0.414222	266.861	0.470483	187.769	2.18681	513.599		0	0.460579	0.665823	0.97281	1.29784	3.2453	0.770511	0.308138
	0.477735	283.246	0.446138	157.912	2.55526	476.432		0.145434	0.686584	0.853986	0.967951	1.53539	3.19498	0.651302	0.312991
	0.471638	282.355	0.389566	154.866	2.89112	457.363		0.194817	0.584004	0.861764	0.968548	1.87702	2.413	0.532759	0.414422
	0.430066	238.831	0.325869	168.045	2.44324	484.794		0.0964305	0.713905	0.894598	0.976441	2.31263	3.34674	0.432409	0.298798
	0.374309	191.074	0.324308	167.811	2.13544	520.615		0.190854	0.594512	0.873735	0.965089	1.3481	2.4405	0.741785	0.409752
	0.350606	180.77	0.337105	159.328	2.14116	523.93		0.191331	0.552322	0.648089	0.793986	1.26554	2.00585	0.790175	0.498541
	0.274114	198.999	0.332179	172.746	2.30893	509.217		0.146067	0.635393	0.708665	0.979314	1.72964	3.97368	0.578156	0.251656
	0.242381	224.469	0.377633	213.328	2.62802	498.261		0.168741	0.624689	0.613166	0.971532	1.3241	3.47607	0.755228	0.287681
	0.257266	237.012	0.400187	258.159	2.96142	486.701		0	0.548665	0.808517	0.966172	1.5077	4.05215	0.663262	0.246783
	0.297905	225.251	0.374386	283.545	2.75246	466.687		0.146396	0.641329	0.892425	0.97424	4.0899	2.98856	0.244505	0.33461
	0.335517	211.86	0.373848	281.231	2.56651	442.574		0	0.677327	0.73736	0.974387	1.20948	3.1841	0.826802	0.314061
	0.315689	220.764	0.426787	268.721	2.85458	422.987		0.0747863	0.598291	0.707028	0.985805	1.26746	4.38752	0.788983	0.227919
	0.257602	246.85	0.470211	272.007	3.15807	421.414		0.156355	0.571429	0.685842	0.975379	1.20471	3.45987	0.830079	0.289028
	0.240772	275.557	0.458803	285.435	2.8052	447.798		0	0.570802	0.64028	0.968564	1.10808	4.40208	0.902459	0.227166
	0.208654	283.575	0.429762	282.845	2.29259	493.023		0.145179	0.613218	0.844296	0.967832	3.10451	2.37459	0.322112	0.421125
	0.208759	257.541	0.389535	263.893	2.0162	540.506		0.162002	0.59542	0.51052	0.971247	1.24348	3.4472	0.804197	0.29009
	0.237652	232.607	0.344259	251.557	1.93663	562.846		0	0.638095	0.764364	0.964504	1.29934	3.47589	0.769621	0.287696
	0.186913	241.222	0.346482	257.109	1.97111	538.804		0.143516	0.599424	0.644598	0.913817	1.0782	2.4724	0.927471	0.404465
	0.157659	256.493	0.358953	273.9	2.08882	482.61		0.103502	0.492276	0.688375	0.976738	1.29126	4.28483	0.774438	0.233382
	0.173996	246.928	0.354931	294.383	2.29339	419.73		0.256132	0.648602	0.90662	0.977398	1.40275	4.53495	0.712887	0.220509
	0.221152	221.989	0.356255	312.473	2.57819	385.102		0.206367	0.692645	0.765667	0.912707	1.27214	1.5147	0.786079	0.660195
	0.190944	198.096	0.351083	322.338	2.76836	401.816		0	0.529663	0.744209	0.981112	1.20172	4.42976	0.832144	0.225746
	0.180079	178.554	0.338907	324.892	2.53998	436.095		0.244886	0.616125	0.588776	0.976843	1.60725	2.60146	0.62218	0.384399
	0.315532	163.232	0.343217	318.329	2.03267	449.046		0.151387	0.613993	0.64458	0.914437	1.34143	1.78115	0.745471	0.561435
	0.46081	151.374	0.369191	302.765	1.78955	438.16		0.125588	0.652869	0.618017	0.964425	1.16196	2.57674	0.860612	0.388088
	0.414944	136.93	0.395656	294.381	2.0532	410.525		0.165043	0.306943	0.683797	0.97388	1.1388	2.27895	0.878114	0.438798
	0.371632	153.304	0.386244	297.005	2.41169	375.222		0	0.608516	0.722311	0.935213	1.31183	2.94228	0.762291	0.339872
	0.343605	147.318	0.375874	297.385	1.95472	340.446		0.183978	0.467753	0.59566	0.887115	1.15287	1.66256	0.867398	0.601482
	0.290291	126.565	0.405074	290.514	1.21185	308.852		0.208917	0.994904	0.326471	0.984021	1.07988	2.77559	0.926025	0.360284
	0.266752	153.984	0.440291	274.062	0.637379	281.657		0.276582	0.982595	0.609137	0.975982	1.1573	2.67395	0.864077	0.373978
	0.297552	154.279	0.418822	263.31	0.326218	259.858		0.257522	0.988053	0.658939	0.978444	1.13858	2.95677	0.878285	0.338207
	0.328598	116.747	0.328707	280.548	0.362554	243.075		0.0756467	0.513909	0.657099	0.968444	1.03216	2.56135	0.968845	0.390419
	0.617333	131.809	0.275262	304.716	0.52502	225.628		0.13209	0.993784	0.521005	0.966495	1.24117	5.68157	0.805688	0.176008
	0.806262	190.585	0.297956	300.535	0.387615	207.847		0.378022	0.805861	0.618734	0.960647	1.27085	3.23518	0.786874	0.309102
	0.932719	222.786	0.409798	269.026	0.190799	219.392		0.378263	0.914848	0.81271	0.959441	1.34927	3.48	0.741142	0.287356
	1.04434	239.72	0.531824	238.493	0.283834	273.836		0.177308	0.641538	0.852889	0.96693	2.44111	2.97747	0.409649	0.335856
	1.21428	263.062	0.495554	235.882	0.387303	291.09		0.46309	0.899556	0.862674	0.984049	1.29561	3.07633	0.77184	0.325063
	1.27776	297.326	0.391168	257.26	0.365399	210.654		0	0.599928	0.798255	0.956717	1.20519	2.19053	0.829744	0.456511
	1.25024	335.777	0.358736	266.595	0.269364	199.942		0.124601	0.560703	0.894152	0.976147	1.49668	3.14913	0.668145	0.317548
	1.23976	343.852	0.379248	242.593	0.263787	303.113		0.0654762	0.980655	0.741554	0.981934	1.127	4.72961	0.887308	0.211434
	1.49507	299.1	0.392827	207.86	0.290498	350.783		0.135573	0.578713	0.64522	0.970342	1.81075	2.7866	0.552258	0.35886
	3.14223	255.349	0.371344	193.301	0.283008	313.356		0.175171	0.71211	0.806508	0.978925	1.24863	4.32043	0.800876	0.231458
	1.86068	266.166	0.3571	203.288	0.16006	203.765		0	0.505064	0.851237	0.984336	1.58071	4.31605	0.632626	0.231693
	1.25694	307.793	0.398122	219.826	0.394351	186.997		0.142411	0.684744	0.970601	0.947581	5.75821	2.86224	0.173665	0.349377
	1.0028	342.491	0.454737	221.144	0.336814	279.792		0.193646	0.596067	0.838741	0.953136	1.21529	2.17599	0.82285	0.459561
	0.966927	353.924	0.441519	209.08	0.263135	308.329		0.166122	0.977601	0.862009	0.986027	2.72693	5.35825	0.366712	0.186628
	1.21862	339.047	0.32394	206.994	0.236715	299.45		0.104228	0.663576	0.881121	0.979784	4.12935	4.67652	0.242169	0.213834
	1.58363	326.595	0.250051	223.504	0.357804	297.893		0.176563	0.667969	0.689821	0.978874	1.17256	3.78478	0.852837	0.264216
	1.39184	338.47	0.301041	242.597	0.439056	291.22		0	0.532374	0.710352	0.982518	1.22703	4.64056	0.814975	0.215491
	1.16602	337.483	0.386954	248.383	0.321259	263.224		0.155556	0.542005	0.63511	0.985641	1.60442	5.44063	0.623279	0.183802
	1.20189	290.354	0.403097	239.165	0.136195	239.786		0.111489	0.626105	0.745313	0.985178	1.09825	4.70211	0.91054	0.212671
	1.49278	238.543	0.34166	221.487	0.116496	247.429		0.136913	0.645864	0.624738	0.985068	1.13293	4.19302	0.882666	0.238492
	1.92776	228.79	0.301273	211.666	0.249464	273.158		0.100686	0.737361	0.42984	0.972052	1.12164	3.22728	0.891548	0.309858
	1.87895	254.226	0.362538	220.519	0.44037	295.988		0	0.553716	0.643972	0.968558	1.11922	3.18813	0.893476	0.313663
	1.42244	294.07	0.430409	231.261	0.554316	302.487		0.113919	0.562986	0.79464	0.980924	1.17939	4.30405	0.847896	0.23234
	1.17611	325.525	0.435675	222.974	0.481914	287.768		0.0899705	0.494592	0.742916	0.98183	3.30012	4.53541	0.303019	0.220487
	1.17431	332.851	0.385765	194.446	0.354832	273.559		0.135425	0.679191	0.876281	0.954782	1.73993	2.59686	0.574735	0.38508
	1.23236	330.575	0.351539	162.562	0.378441	279.195		0.200706	0.674245	0.732365	0.98015	1.43695	3.16725	0.695919	0.315732
	1.18309	334.953	0.41977	150.522	0.389398	287.803		0.139745	0.720511	0.786394	0.986074	1.61479	4.41591	0.619277	0.226454
	1.07955	338.901	0.510456	160.552	0.273896	277.234		0.173077	0.690966	0.827654	0.974986	1.76471	3.81101	0.566666	0.262397
	0.990298	333.198	0.457776	174.889	0.197213	240.434		0.111347	0.691033	0.494986	0.980346	1.42671	4.1641	0.700915	0.240148
	0.954221	323.401	0.305102	180.63	0.313353	184.281		0.225352	0.728743	0.688054	0.979748	1.75596	3.64855	0.569489	0.274082
	0.973351	317.092	0.249826	177.152	0.30932	191.735		0.242621	0.711924	0.780248	0.974052	1.11146	4.48364	0.89972	0.223033
	0.929131	315.162	0.327981	176.069	0.189225	236.593		0.245064	0.598142	0.850675	0.975736	1.18327	3.99983	0.845118	0.250011
	0.736308	314.137	0.402385	181.431	0.148307	234.303		0.136234	0.627934	0.694282	0.911797	1.30949	1.80588	0.763655	0.553746
	0.545156	299.776	0.451308	178.583	0.237444	207.741		0	0.643902	0.682745	0.964075	1.23174	3.31087	0.811859	0.302035
	0.452013	262.151	0.464923	165.784	0.508797	192.72		0.138966	0.717452	0.73826	0.968628	1.16151	3.11369	0.860946	0.321162
	0.402767	219.35	0.363732	157.207	0.672067	197.362		0.150561	0.686573	0.620784	0.990236	1.16089	4.91992	0.861405	0.203255
	0.330206	192.918	0.320788	155.142	0.473828	218.476		0	0.671164	0.803858	0.97496	1.2277	2.96993	0.81453	0.336708
	0.232761	190.194	0.384499	154.087	0.292684	235.301		0	0.53101	0.765695	0.961178	1.19901	2.98915	0.834022	0.334543
	0.182814	209.928	0.449251	148.986	0.317213	229.939		0.0811881	0.709307	0.774109	0.963458	1.21667	3.76058	0.821917	0.265917
	0.204918	230.714	0.535907	136.861	0.357961	213.508		0.113255	0.685822	0.570402	0.934489	1.16775	2.20272	0.856344	0.453984
	0.319564	231.776	0.612548	138.058	0.216102	201.832		0.153712	0.541763	0.694309	0.957313	1.3209	3.41377	0.757059	0.292932
	0.420434	215.037	0.607255	179.996	0.0531815	200.561		0.127232	0.659375	0.573685	0.968432	1.28514	2.76951	0.778128	0.361075
	0.357209	189.852	0.826679	193.086	0.038376	212.27		0.155566	0.621798	0.634482	0.968548	1.17417	2.74622	0.851663	0.364137
	0.196432	172.612	1.01993	182.435	0.105565	237.418		0.142477	0.61244	0.635924	0.971064	1.82665	2.93392	0.54745	0.340841
	0.130797	173.15	0.808587	169.956	0.175706	266.915		0.155276	0.704757	0.778023	0.969137	1.18575	3.6738	0.843351	0.272198
	0.165984	168.013	0.382584	173.719	0.227114	255.592		0	0.545239	0.732804	0.97851	1.13649	5.04529	0.879902	0.198204
	0.258652	136.284	0.251882	198.175	0.262114	180.268		0	0.659861	0.464549	0.948473	1.3101	2.1013	0.763301	0.475896
	0.088792	122.991	0.401549	220.249	0.177567	225.486		0.18486	0.680197	0.684536	0.975849	1.1417	2.97462	0.875887	0.336177
	0.104946	134.625	0.634551	218.859	0.176533	330.483		0.0734292	0.643452	0.870772	0.978728	1.37967	3.34922	0.724811	0.298577
	0.511563	125.793	0.771414	210.106	0.228664	347.208		0.262702	0.707275	0.679971	0.963889	1.19825	3.35622	0.83455	0.297954
	0.431867	186.267	0.698158	211.632	0.328329	317.4		0.140787	0.691511	0.666098	0.982562	1.27662	3.8948	0.783321	0.256753
	0.269995	191.175	0.472624	206.57	0.408296	304.098		0	0.686298	0.781917	0.96545	1.21333	2.92239	0.824175	0.342186
	0.109827	168.616	0.265194	183.028	0.385418	304.237		0.14657	0.665957	0.745029	0.982942	1.06957	4.05302	0.934953	0.246729
	0.253154	159.495	0.197523	162.415	0.248399	302.534		0.199317	0.589078	0.797065	0.961751	1.21104	3.16547	0.825737	0.315909
	0.380876	172.461	0.199028	163.398	0.133591	300.942		0.147639	0.635622	0.7021	0.94288	1.08348	2.57397	0.922949	0.388506
	0.37412	199.517	0.248095	180.338	0.151394	303.398		0.102929	0.648902	0.657139	0.973747	1.05667	3.75245	0.946371	0.266493
	0.287205	198.321	0.382697	194.393	0.237714	304.536		0.15144	0.604527	0.55002	0.977572	1.47651	2.83913	0.677273	0.35222
	0.156824	140.276	0.510497	187.308	0.296783	299.436		0	0.700073	0.649364	0.981837	1.41884	2.98256	0.704802	0.335282
	0.242446	121.183	0.535848	168.529	0.301164	294.273		0.163721	0.656987	0.582147	0.977628	1.56656	3.42812	0.638343	0.291705
	0.410963	119.229	0.444715	171.433	0.249053	295.509		0.101506	0.649191	0.73519	0.980516	2.30381	3.22259	0.434064	0.31031
	0.378698	121.763	0.316968	199.922	0.183686	299.651		0.125108	0.61044	0.701949	0.96503	1.28793	2.63674	0.776439	0.379256
	0.325572	122.314	0.239729	223.339	0.15196	301.336		0	0.680929	0.792175	0.976725	1.32021	2.68016	0.757454	0.373111
	0.351046	147.097	0.20958	226.101	0.138974	297.694		0.126654	0.621928	0.522485	0.933832	1.50863	2.93659	0.662854	0.340532
	0.387423	205.495	0.227443	225.017	0.125421	287.75		0	0.597963	0.82927	0.943708	1.69697	2.32658	0.589286	0.429815
	0.382382	242.676	0.279856	241.934	0.131523	275.647		0.170819	0.64362	0.739605	0.957872	1.81765	2.34061	0.55016	0.427239
	0.342511	248.371	0.35025	268.639	0.176148	266.577		0.11267	0.684349	0.95391	0.970842	1.9035	3.70486	0.525348	0.269916
	0.313624	225.618	0.415745	273.963	0.212885	264.829		0	0.789354	0.49405	0.959015	1.5434	2.89848	0.64792	0.345009
	0.333741	201.353	0.444763	250.653	0.199391	272.506		0.0943396	0.679717	0.753578	0.821481	1.14014	1.46252	0.877086	0.683751
	0.430991	199.964	0.430474	230.664	0.210822	283.872		0.150856	0.508098	0.877875	0.952296	1.63698	1.89652	0.61088	0.527281
	0.496542	211.773	0.435602	241.805	0.296507	292.835		0.161189	0.545644	0.832217	0.956526	1.3397	2.09367	0.746437	0.477631
	0.456651	223.183	0.479907	268.671	0.356668	299.747		0	0.732999	0.89528	0.961975	2.28738	2.30312	0.437182	0.434194
	0.391505	239.012	0.503056	275.071	0.296412	307.246		0.168359	0.995691	0.746687	0.984981	1.60431	3.24517	0.623319	0.30815
	0.382481	264.693	0.43791	249.488	0.19913	320.691		0.25861	0.9754	0.925525	0.953411	2.42146	5.64523	0.412973	0.177141
	0.406289	289.706	0.315041	221.842	0.164692	341.373		0.420315	0.803853	0.929987	0.968719	3.86016	3.37422	0.259057	0.296364
	0.421584	302.487	0.290582	232.805	0.171701	351.583		0.12	0.637143	0.855836	0.974231	2.55555	3.45229	0.391304	0.289663
	0.393102	303.275	0.36994	276.623	0.173053	338.207		0.212477	0.77211	0.822061	0.986065	1.52532	4.41924	0.6556	0.226283
	0.300717	295.959	0.489731	306.711	0.135893	325.491		0	0.481495	0.927508	0.977221	7.6424	4.44292	0.130849	0.225077
	0.224755	287.251	0.575307	302.59	0.0694261	337.635		0.140755	0.686038	0.653145	0.960133	1.24305	2.61135	0.804471	0.382943
	0.217973	282.695	0.543692	282.349	0.0727679	361.288		0.156845	0.584316	0.917175	0.979063	3.37431	3.82427	0.296357	0.261488
	0.288475	280.343	0.469105	264.319	0.195	376.726		0.158038	0.668483	0.96328	0.971868	4.13714	4.22732	0.241713	0.236556
	0.40233	277.601	0.428196	257.172	0.304306	376.264		0.146223	0.606011	0.889682	0.941349	5.95842	5.21701	0.16783	0.191681
	0.484314	276.782	0.40869	260.102	0.268229	357.815		0.159872	0.616707	0.641109	0.946113	1.63558	2.97742	0.611405	0.335862
	0.450925	278.028	0.421741	269.67	0.189092	329.635		0.149964	0.649964	0.665617	0.986471	1.12219	3.52274	0.891118	0.28387
	0.350814	267.9	0.451036	297.363	0.166748	297.745		0.201236	0.697705	0.864591	0.98024	1.31375	4.71229	0.761182	0.212211
	0.29286	238.29	0.472268	339.463	0.117228	248.878		0	0.642396	0.36544	0.941829	1.08154	3.02079	0.924604	0.331039
	0.306266	216.008	0.580949	363.169	0.0393245	175.497		0.348789	0.796157	0.917077	0.981438	3.89355	3.54259	0.256835	0.282279
	0.361357	226.926	0.832981	358.414	0.201616	280.048		0	0.625091	0.722485	0.987734	1.63791	4.63471	0.610534	0.215763
	0.372296	258.258	1.20592	345.722	0.210757	335.883		0.419087	0.854253	0.789985	0.965196	1.45219	3.5994	0.688617	0.277824
	0.282731	288.405	1.63623	347.519	0.169287	235.45		0.29437	0.796279	0.79875	0.981202	1.61905	4.28625	0.617645	0.233304
	0.155232	299.167	1.92623	372.916	0.30378	196.029		0	0.427331	0.571437	0.947089	1.19795	2.35156	0.834762	0.42525
	0.154443	281.845	1.89205	400.155	0.307524	290.241		0.403602	0.789725	0.610014	0.975396	1.122	3.2298	0.891263	0.309617
	0.238272	262.346	1.80749	406.512	0.308939	281.21		0.170023	0.71495	0.767918	0.969633	1.23135	2.67017	0.812118	0.374508
	0.32579	264.536	1.83657	404.878	0.286772	226.756		0.144752	0.674119	0.645675	0.966145	1.64706	3.78744	0.607143	0.264031
	0.379803	269.507	1.85732	407.84	0.276207	206.98		0.229441	0.593339	0.621863	0.973864	1.93219	3.36311	0.517547	0.297344
	0.358647	255.735	1.86275	402.405	0.312284	194.104		0.132774	0.603159	0.795331	0.96977	1.36906	3.19053	0.730427	0.313428
	0.300881	234.008	1.84594	383.929	0.295947	209.105		0.12717	0.685507	0.828864	0.965297	1.27019	4.03102	0.787281	0.248076
	0.262896	221.558	1.7476	370.491	0.513772	224.796		0.107472	0.558579	0.808017	0.981338	1.87815	4.73479	0.532439	0.211203
	0.28794	229.095	1.63792	375.828	0.51492	209.197		0.136216	0.55974	0.523565	0.982866	1.1597	4.44947	0.86229	0.224746
	0.376074	257.879	1.64321	392.528	0.417804	190.965		0.137903	0.98629	0.74862	0.979537	1.4114	3.75532	0.708516	0.266289
	0.490964	277.915	1.739	396.3	0.422741	197.225		0.111506	0.695691	0.814648	0.984603	2.95327	3.91853	0.338607	0.255198
	0.583347	264.716	1.86568	365.063	0.478842	211.96		0.155132	0.707232	0.725404	0.965038	1.48112	4.27008	0.675164	0.234188
	0.50723	247.103	2.04867	316.428	0.494966	213.728		0.14876	0.703398	0.364618	0.982435	1.26284	3.97953	0.791863	0.251286
	0.257661	254.75	2.01819	306.609	0.435324	202.521		0.065368	0.636364	0.747668	0.985711	1.70824	5.90828	0.585399	0.169254
	0.0812715	267.436	1.535	351.559	0.264959	184.797		0.183918	0.658683	0.720687	0.923217	1.1134	2.80357	0.898152	0.356689
	0.172205	263.354	1.27264	392.621	0.312805	194.647		0.167105	0.679979	0.854794	0.9688	1.9243	3.70789	0.519669	0.269695
	0.339469	264.253	1.20198	387.337	0.355984	199.077		0.192352	0.662225	0.604218	0.963926	1.51564	2.98901	0.659788	0.334559
	0.419868	285.494	1.26742	358.533	0.475655	182.81		0.123822	0.580529	0.626902	0.97815	1.17976	4.9985	0.847628	0.20006
	0.425164	273.324	1.43536	338.747	0.408997	173.168		0.0340441	0.714927	0.765534	0.959511	1.29013	2.48987	0.775118	0.401627
	0.407938	188.183	1.47796	344.292	0.37501	215.973		0.210347	0.520762	0.861987	0.912395	1.56738	1.675	0.638006	0.597016
	0.168938	116.409	1.23919	360.253	0.403283	246.18		0.119542	0.589233	0.76519	0.977872	1.15251	3.93199	0.867672	0.254324
	0.461873	140.849	0.973309	339.43	0.417339	255.701		0.158879	0.689512	0.870859	0.964833	2.39108	3.39506	0.418222	0.294546
	0.416134	204.496	0.787735	282.804	0.335655	244.789		0.149373	0.5439	0.840344	0.934183	1.30082	3.57299	0.768744	0.279878
	0.399782	234.217	0.76855	250.286	0.243337	228.885		0.176471	0.602653	0.650162	0.981252	1.12666	6.10714	0.887581	0.163743
	0.377896	232.225	0.786436	263.338	0.260244	223.467		0.132782	0.636918	0.843423	0.981948	3.27421	4.48158	0.305417	0.223136
	0.326515	218.314	0.635606	288.469	0.344664	228.963		0.139117	0.641657	0.665488	0.963253	1.20961	3.28515	0.826712	0.3044
	0.213375	207.264	0.42987	298.238	0.406837	238.08		0	0.565386	0.831314	0.959552	2.35737	3.53732	0.424202	0.2827
	0.200749	210.717	0.337651	293.376	0.376265	227.678		0.125941	0.599208	0.823216	0.968166	1.54792	2.84251	0.646029	0.351801
	0.18899	232.778	0.389184	292.493	0.202566	183.799		0.062042	0.647777	0.615547	0.9613	1.08595	3.49101	0.920854	0.28645
	0.170786	269.783	0.490001	307.443	0.431162	186.121		0.16818	0.560744	0.739118	0.967305	1.04672	2.88538	0.955363	0.346575
	0.137732	294.533	0.508558	322.456	0.419162	228.703		0.199881	0.557279	0.826736	0.967271	1.27086	3.28324	0.786866	0.304578
	0.125595	284.782	0.412659	316.594	0.35573	261.954		0	0.555508	0.420181	0.968678	1.201	3.04574	0.832641	0.328328
	0.140304	261.646	0.314627	293.184	0.336829	276.729		0	0.587589	0.709478	0.972846	1.40494	2.44615	0.711772	0.408806
	0.186002	250.643	0.345495	275.861	0.341078	283.206		0.114536	0.724698	0.287142	0.963147	1.22265	2.88996	0.817895	0.346025
	0.217457	251.528	0.431914	277.984	0.330487	291.072		0.113778	0.704273	0.718769	0.971721	1.29154	3.64266	0.774269	0.274525
	0.270375	257.372	0.363049	282.303	0.279221	288.756		0.0729483	0.64843	0.949643	0.970285	2.19606	3.02905	0.455361	0.330136
	0.313616	260.244	0.224205	279.703	0.182666	268.099		0.144048	0.518452	0.865397	0.971201	2.651	3.49332	0.377216	0.28626
	0.296302	251.837	0.214564	286.591	0.13561	255.882		0	0.654085	0.852103	0.933335	1.70754	3.75227	0.585639	0.266505
	0.275862	223.317	0.305812	298.536	0.220934	272.058		0	0.664346	0.916319	0.97828	1.41156	3.83031	0.708437	0.261075
	0.334279	175.228	0.429609	293.344	0.314114	274.351		0.189959	0.722524	0.812493	0.977122	1.18903	3.29148	0.841021	0.303815
	0.397649	146.142	0.510021	264.974	0.296401	228.188		0.110477	0.618019	0.566202	0.978105	3.69577	3.20064	0.27058	0.312438
	0.391727	163.028	0.445915	225.908	0.15095	192.036		0.119324	0.67793	0.915375	0.93399	2.09456	2.09003	0.477428	0.478462
	0.366625	168.407	0.287993	204.347	0.13038	221.727		0	0.555388	0.862714	0.961219	1.28797	2.75747	0.776416	0.362652
	0.411114	162.408	0.248676	215.949	0.212802	269.499		0.175238	0.528254	0.83447	0.910073	1.2075	2.08186	0.828156	0.48034
	0.329903	188.934	0.293507	235.288	0.283487	279.313		0.158949	0.538798	0.953073	0.953813	4.30394	2.6505	0.232345	0.377287
	0.262191	183.72	0.325249	227.737	0.326972	265.607		0.0558685	0.644601	0.834578	0.97577	1.30192	4.0233	0.768097	0.248552
	0.290955	166.288	0.360815	197.466	0.324854	254.487		0.130887	0.637459	0.561807	0.965165	1.86904	2.88633	0.535035	0.346461
	0.309427	153.941	0.431809	178.74	0.316345	248.249		0	0.571174	0.945215	0.949414	4.07171	2.42236	0.245597	0.412821
	0.342722	155.223	0.458147	186.805	0.342957	244.892		0	0.59775	0.755089	0.803907	3.91401	1.75737	0.255492	0.569033
	0.433824	145.847	0.409106	204.105	0.354744	249.049		0	0.64881	0.712766	0.958828	1.17251	2.48651	0.85287	0.402171
	0.635686	129.399	0.351026	210.519	0.308317	263.789		0	0.676798	0.763895	0.957182	2.29087	2.14082	0.436515	0.46711
	0.752791	189.455	0.315165	210.486	0.290359	279.303		0.349075	0.961391	0.94355	0.985459	1.93962	4.63462	0.515564	0.215767
	0.973048	226.379	0.327647	226.821	0.365996	283.297		0.270859	0.927301	0.66084	0.980341	1.87776	4.04309	0.532549	0.247336
	1.16828	256.053	0.385022	261.674	0.470068	266.423		0.298538	0.958858	0.437249	0.978132	1.13795	3.96034	0.878773	0.252504
	1.2478	300.282	0.40636	289.53	0.557487	229.398		0.0478873	0.692958	0.62449	0.953543	1.12754	2.07174	0.88689	0.482686
	1.26789	345.194	0.392652	295.837	0.731309	210.258		0.120627	0.487245	0.690302	0.963849	1.39596	3.77755	0.716354	0.264722
	1.34924	369.891	0.402833	287.147	1.0143	242.228		0.072	0.992	0.972237	0.964293	2.64515	3.24427	0.37805	0.308236
	1.54167	361.048	0.442877	280.765	1.23025	301.972		0.368698	0.906697	0.653496	0.970257	1.27066	2.46255	0.786994	0.406084
	1.82072	317.439	0.451772	293.872	1.35183	356.803		0.117561	0.563924	0.596121	0.985343	1.08532	4.1762	0.921389	0.239452
	1.93305	278.663	0.402746	313.009	1.45744	393.171		0.309573	0.951927	0.742034	0.992218	1.28214	6.00038	0.779947	0.166656
	1.49347	281.508	0.364117	310.285	1.64274	407.069		0.0706205	0.599246	0.541651	0.954814	1.43177	3.05842	0.698438	0.326966
	1.23715	310.702	0.360375	295.892	1.97646	413.5		0.16764	0.648874	0.583238	0.99059	1.42316	5.02386	0.702661	0.19905
	1.16183	340.932	0.352902	294.883	2.29904	425.67		0	0.562907	0.650697	0.98277	1.48231	3.8194	0.674622	0.261821
	1.23407	358.787	0.323891	300.143	2.45708	430.587		0.120799	0.605359	0.869644	0.980595	2.21215	4.96997	0.452048	0.201208
	1.51995	358.92	0.273483	294.906	2.48755	418.551		0.103409	0.611364	0.717742	0.983535	1.34129	3.86761	0.74555	0.258557
	1.78335	356.357	0.250928	284.177	2.44695	419.237		0.142541	0.568508	0.768936	0.989081	1.3914	4.35362	0.718699	0.229694
	1.64275	361.835	0.311775	278.262	2.34871	459.882		0	0.670989	0.671449	0.982566	1.2164	3.49118	0.822098	0.286436
	1.43789	348.569	0.370001	280.49	2.17955	518.595		0.157064	0.636697	0.737468	0.942398	1.22003	2.52652	0.819655	0.395801
	1.38866	295.581	0.347901	292.608	2.00671	562.831		0	0.583634	0.693878	0.977041	1.27104	4.37925	0.78676	0.22835
	1.55601	242.638	0.318493	297.895	1.98347	566.553		0.226139	0.582972	0.773625	0.975626	1.67247	4.03791	0.597919	0.247653
	1.87422	232.29	0.343878	283.63	2.24225	520.77		0.173262	0.641711	0.758961	0.931655	1.13735	2.15045	0.879237	0.465019
	1.99387	257.472	0.418197	279.237	2.75378	478.152		0.183333	0.636022	0.630824	0.988992	1.20948	4.95254	0.826802	0.201917
	1.67224	298.299	0.472072	298.009	2.65556	489.1		0	0.564732	0.805854	0.971713	1.1683	3.50743	0.855946	0.285109
	1.45964	333.233	0.483902	306.774	2.21755	533.262		0.146053	0.572816	0.808467	0.982342	1.87078	3.84193	0.534537	0.260286
	1.48348	347.278	0.485622	291.44	1.94084	574.755		0	0.431584	0.65967	0.979126	1.29737	3.90219	0.770787	0.256266
	1.53729	353.275	0.532488	271.396	1.859	586.304		0.141459	0.659253	0.754516	0.974493	2.23228	3.49591	0.447972	0.286048
	1.4616	364.061	0.560016	268.922	2.08455	554.771		0.156318	0.651264	0.78166	0.973932	1.17107	3.28762	0.853919	0.304172
	1.31729	364.623	0.459996	292.713	2.69155	514.93		0.141289	0.65537	0.910437	0.968803	2.73712	3.34877	0.365348	0.298617
	1.19635	342.109	0.356775	318.305	2.78674	500.816		0.16078	0.490865	0.562768	0.980426	1.19146	3.50708	0.839307	0.285138
	1.16059	320.147	0.333408	307.947	2.59972	495.572		0.20415	0.63825	0.831463	0.977263	1.16558	4.53042	0.857943	0.22073
	1.18817	322.356	0.38767	268.235	2.7769	478.692		0.150318	0.624204	0.831162	0.95258	1.7688	3.40689	0.565356	0.293523
	1.18383	335.83	0.451827	245.182	2.89914	465.951		0.185765	0.72943	0.660942	0.96691	1.4842	4.10872	0.673765	0.243385
	1.02482	340.71	0.434209	253.578	2.5135	476.361		0	0.637206	0.801606	0.982853	1.21983	3.23447	0.819785	0.30917
	0.837613	325.851	0.348277	264.471	2.12313	505.59		0.168546	0.647125	0.292153	0.968998	1.10422	3.6181	0.905613	0.276388
	0.705372	288.079	0.276015	257.187	2.02713	539.976		0.210872	0.632615	0.81138	0.925008	1.47388	2.05692	0.678479	0.486164
	0.619789	247.383	0.282168	236.779	2.11936	551.873		0.162162	0.535135	0.811164	0.956792	1.42182	2.59267	0.703323	0.385702
	0.584449	223.72	0.347564	217.294	2.2816	524.461		0.126082	0.587881	0.650615	0.97763	1.18145	4.20782	0.846419	0.237653
	0.514243	213.747	0.3916	208.215	2.32397	498.194		0.172524	0.624829	0.825989	0.975407	1.35802	5.12332	0.736367	0.195186
	0.344582	209.405	0.377889	211.069	2.07312	510.157		0.119875	0.641711	0.766833	0.983209	1.24369	3.60888	0.804061	0.277094
	0.223647	207.043	0.358294	218.769	2.00766	526.67		0.0968323	0.61951	0.70408	0.978482	1.39992	4.26275	0.714324	0.23459
	0.253937	203.409	0.399084	218.468	2.4013	509.779		0.147106	0.699947	0.298822	0.979935	1.3236	4.30179	0.755513	0.232461
	0.346388	192.435	0.454768	212.81	2.91722	475.219		0.132755	0.71031	0.692158	0.981959	1.28195	4.04759	0.780064	0.247061
	0.390788	171.26	0.406956	217.302	2.56422	449.568		0.127878	0.511514	0.656344	0.984587	1.14797	4.36931	0.871103	0.228869
	0.291756	152.663	0.320798	229.335	1.9773	449.106		0.136409	0.715278	0.820755	0.955869	1.19587	3.458	0.83621	0.289184
	0.179901	146.707	0.305088	232.712	1.74192	475.781		0.0703536	0.57073	0.8666	0.982232	1.21831	3.95918	0.82081	0.252577
	0.130428	136.944	0.377489	225.375	1.63064	484.511		0.195796	0.60961	0.452288	0.953855	1.17499	2.33765	0.851072	0.42778
	0.151995	129.183	0.460689	216.587	1.43276	437.478		0.203567	0.591021	0.70877	0.971007	1.23242	4.07038	0.811409	0.245678
	0.407865	134.891	0.439126	207.871	1.06906	372.963		0.148624	0.680734	0.430049	0.964647	1.52965	2.97118	0.653742	0.336567
	0.391642	177.61	0.350767	200.982	0.620652	333.916		0	0.551207	0.329707	0.964772	1.01108	3.2158	0.989038	0.310965
	0.305786	179.04	0.327842	201.379	0.318273	305.845		0.126442	0.623665	0.468566	0.963751	1.20514	3.2927	0.829779	0.303702
	0.190992	161.61	0.364816	203.148	0.253097	267.987		0.122497	0.716348	0.79149	0.93792	1.23114	1.72626	0.812256	0.579288
	0.194741	155.436	0.401002	198.651	0.302643	231.927		0.148726	0.614145	0.978713	0.957058	6.64504	3.13783	0.150488	0.318692
	0.223658	158.722	0.37886	187.347	0.176093	216.788		0.132719	0.673272	0.759104	0.85952	1.97362	2.06006	0.506684	0.485423
	0.227898	161.31	0.316515	172.14	0.097146	239.49		0.157459	0.633149	0.947062	0.934123	3.55225	3.68525	0.281512	0.271352
	0.182321	151.502	0.300321	163.733	0.229029	298.567		0.134336	0.700699	0.0445995	0.974698	5.54066	2.90722	0.180484	0.343971
	0.0753297	125.153	0.339691	170.18	0.348117	321.208		0.0433007	0.530637	0.677881	0.984148	3.15197	3.5024	0.317262	0.285518
	0.156317	127.211	0.371965	181.504	0.380634	254.542		0.204832	0.576681	0.666013	0.979817	1.13707	3.0551	0.879456	0.327321
	0.205072	142.664	0.402762	178.771	0.415875	196.789		0.150778	0.605058	0.585829	0.97725	2.02351	3.23492	0.494192	0.309127
	0.363582	123.782	0.453753	159.523	0.378824	243.764		0.156234	0.647181	0.487021	0.955389	1.16768	2.52051	0.8564	0.396744
	0.168923	128.866	0.47393	144.46	0.334732	330.577		0.172357	0.688326	0.642054	0.949131	1.11557	2.33627	0.896401	0.428033
	0.28619	125.849	0.440682	147.954	0.309368	368.917		0.155685	0.72093	0.614939	0.876864	1.31762	1.70241	0.758943	0.587403
	0.276183	176.445	0.455422	159.409	0.275896	337.513		0	0.542331	0.663529	0.967393	1.0906	3.85125	0.916927	0.259656
	0.245166	163.28	0.457988	165.767	0.210526	248.944		0.162214	0.722416	0.804427	0.971583	1.2459	6.26553	0.802635	0.159604
	0.258559	141.649	0.369183	163.31	0.190363	184.161		0.0554791	0.669418	0.800787	0.947345	1.21513	2.22219	0.82296	0.450007
	0.39634	192.425	0.386247	152.512	0.29042	209.999		0	0.599302	0.547509	0.975386	1.154	3.20193	0.866551	0.312312
	0.434431	274.34	0.552004	145.233	0.315332	268.45		0.170707	0.62558	0.836366	0.971158	1.25053	2.55703	0.799661	0.391078
	0.382895	325.236	0.566109	147.765	0.207505	290.527		0	0.525535	0.839361	0.919821	1.72798	1.728	0.57871	0.578705
	0.339328	321.521	0.507522	148.432	0.134033	288.168		0.125581	0.616611	0.580108	0.973252	1.11952	2.3998	0.893238	0.416702
	0.251592	262.794	0.456802	145.166	0.256238	285.988		0	0.653094	0.681247	0.953924	1.86584	2.25612	0.53595	0.443239
	0.179433	202.856	0.343912	143.413	0.336337	278.405		0.126547	0.605227	0.684974	0.937222	1.44245	2.13556	0.693263	0.468261
	0.247011	190.962	0.948591	164.398	0.209797	260.314		0.12564	0.965859	0.682132	0.984567	1.10708	3.00813	0.903274	0.332432
	0.368611	203.997	0.93899	195.419	0.0700054	258.748		0.0983728	0.567308	0.797582	0.964453	1.74153	5.44768	0.574208	0.183564
	0.452599	212.456	0.890567	202.274	0.125235	294.747		0.354749	0.809435	0.643601	0.979598	1.94268	3.08116	0.514754	0.324553
	0.464628	233.642	0.722822	188.724	0.280481	333.246		0.132096	0.537118	0.743124	0.964747	1.2269	2.57505	0.81506	0.388341
	0.407637	283.995	0.479671	166.212	0.438514	336.923		0.23481	0.925127	0.826915	0.972909	1.57077	3.18514	0.63663	0.313958
	0.363279	329.709	0.29511	155.9	0.478461	315.536		0.26167	0.941251	0.669675	0.977838	1.10496	3.41571	0.905008	0.292765
	0.348242	336.832	0.314175	176.347	0.300992	289.106		0.164648	0.677896	0.252242	0.965919	1.42648	2.47314	0.701026	0.404345
	0.325943	321.077	0.42142	202.429	0.140196	271.624		0.122685	0.548997	0.707797	0.943984	1.12427	4.98421	0.889466	0.200634
	0.317846	306.347	0.519279	202.195	0.273178	272.663		0.174439	0.655393	0.76496	0.97767	1.17827	2.6158	0.848698	0.382293
	0.320152	299.617	0.595872	190.188	0.412545	290.146		0.269248	0.96353	0.739526	0.969616	1.28627	2.68359	0.777441	0.372635
	0.313497	300.592	0.680871	190.69	0.294604	308.18		0.169054	0.537863	0.762188	0.984804	1.15011	4.93268	0.869486	0.20273
	0.293473	296.825	0.678452	196.917	0.157544	267.25		0.182625	0.951425	0.827512	0.97413	2.26977	2.59911	0.440574	0.384748
	0.358132	279.63	0.550415	193.795	0.179829	222.785		0	0.523874	0.693522	0.96641	1.2492	3.02261	0.800514	0.33084
	0.380589	267.523	0.357457	181.539	0.127786	252.075		0.207047	0.657718	0.569026	0.957876	1.08926	3.85264	0.918056	0.259563
	0.371556	275.721	0.186617	168.487	0.155829	226.796		0.387591	0.772361	0.716342	0.979335	1.07123	3.00074	0.933511	0.333251
	0.310521	279.029	0.169366	163.438	0.349016	202.795		0.200154	0.703233	0.655643	0.954782	1.11991	2.50449	0.892932	0.399282
	0.231925	255.465	0.341404	168.764	0.583348	199.489		0.315789	0.959016	0.86579	0.967037	1.41676	3.38017	0.705834	0.295843
	0.24502	236.301	0.510915	171.258	0.445791	220.982		0.450952	0.920476	0.575226	0.989691	1.57319	4.84875	0.63565	0.206239
	0.388924	252.845	0.532557	161.373	0.284544	246.557		0.0777731	0.572036	0.758172	0.987331	1.23578	5.43368	0.809208	0.184037
	0.432963	283.28	0.418615	155.589	0.254549	255.519		0.29108	0.966667	0.557536	0.982081	1.1475	4.07529	0.871458	0.245381
	0.342228	298.41	0.314871	169.019	0.254317	252.074		0.233015	0.955209	0.650263	0.957273	1.1704	2.29645	0.85441	0.435454
	0.195469	292.652	0.292639	189.469	0.232925	246.033		0.124663	0.615237	0.258614	0.953987	1.42227	2.78425	0.703103	0.359163
	0.164043	271.396	0.276242	201.76	0.192252	244.724		0.179509	0.731583	0.768785	0.978439	1.244	3.65133	0.803856	0.273873
	0.228706	260.309	0.246057	210.545	0.121413	253.819		0	0.551074	0.618152	0.985145	1.27555	5.81204	0.783976	0.172057
	0.326336	274.086	0.260952	226.495	0.0867253	274.871		0.223496	0.664756	0.660007	0.974789	1.15972	4.22504	0.862273	0.236684
	0.367805	263.237	0.320966	243.858	0.0910922	302.646		0.138122	0.60901	0.755908	0.963743	1.49524	2.20125	0.66879	0.454287
	0.311814	190.701	0.381385	247.723	0.154076	308.889		0.1379	0.637456	0.691912	0.977759	1.12572	3.86373	0.888323	0.258818
	0.206065	133.305	0.411888	239.443	0.289489	277.704		0.2397	0.743238	0.797021	0.984636	1.1475	3.45666	0.871458	0.289297
	0.132534	165.208	0.383347	235.8	0.368244	265.624		0.0984817	0.695117	0.835193	0.980538	1.34383	3.84073	0.744144	0.260367
	0.24346	236.031	0.341871	246.152	0.244378	320.719		0	0.652649	0.842757	0.962868	1.28796	2.66366	0.776422	0.375424
	0.421553	278.835	0.372988	261.979	0.154075	384.765		0	0.590564	0.82	0.936287	1.23114	2.27703	0.812256	0.439168
	0.596757	284.998	0.422152	264.576	0.186955	394.838		0.131661	0.696373	0.700819	0.961034	1.15587	3.37994	0.865146	0.295863
	0.635592	264.694	0.382133	245.181	0.314595	375.507		0.167457	0.601992	0.644233	0.977066	1.1456	3.99535	0.872906	0.250291
	0.477052	244.989	0.291622	226.546	0.456829	362.937		0.148431	0.649703	0.412457	0.984923	1.10759	2.94986	0.90286	0.338999
	0.241717	247.346	0.289971	239.263	0.471047	352.163		0.118644	0.624511	0.727076	0.974473	1.16788	4.64623	0.856253	0.215228
	0.064261	253.941	0.374729	271.75	0.272825	333.794		0	0.720263	0.711932	0.98186	1.46318	4.04731	0.683444	0.247078
	0.155426	246.481	0.500032	291.119	0.0668642	321.868		0.116559	0.578495	0.743804	0.976213	1.21305	3.1627	0.824371	0.316186
	0.296893	244.07	0.573603	294.516	0.0749675	328.912		0.0336767	0.661648	0.819457	0.968106	2.4489	3.42555	0.408346	0.291924
	0.33963	258.931	0.49204	292.818	0.184195	337.966		0.476903	0.622642	0.881824	0.984001	1.64507	3.60085	0.607879	0.277712
	0.339564	238.364	0.377347	283.203	0.245827	331.375		0.126258	0.662475	0.277066	0.975146	1.12984	3.73587	0.88508	0.267675
	0.397768	146.797	0.353078	268.182	0.240535	318.192		0.168253	0.679066	0.769722	0.974449	1.14745	4.03586	0.871495	0.247779
	0.318527	133.314	0.446322	261.955	0.17694	311.895		0.122734	0.688762	0.854653	0.967319	1.76592	3.90595	0.566278	0.25602
	0.447616	220.713	0.643226	271.362	0.115484	316.958		0	0.65625	0.96364	0.945356	4.79845	2.83607	0.208401	0.352601
	0.468345	250.162	0.807858	303.873	0.12022	332.107		0.26878	0.71122	0.630837	0.964942	2.10269	3.1112	0.475582	0.32142
	0.437424	238.655	0.852156	356.607	0.145601	342.069		0.178925	0.622366	0.741686	0.985786	3.91494	4.3855	0.255431	0.228024
	0.322147	223.633	1.00812	392.454	0.144986	333.129		0	0.45977	0.950861	0.978834	3.72128	3.42404	0.268724	0.292052
	0.175747	213.198	1.37927	390.904	0.163157	311.793		0.165863	0.703954	0.911433	0.982967	2.79197	3.45334	0.35817	0.289574
	0.143518	209.973	1.89652	379.876	0.249856	289.701		0	0.651449	0.491848	0.960491	2.28765	3.67194	0.437129	0.272336
	0.155534	224.001	2.26366	386.947	0.298389	278.778		0	0.431932	0.981143	0.965734	3.8763	3.56135	0.257978	0.280792
	0.143197	259.822	2.29622	403.907	0.190399	285.369		0.142939	0.465981	0.798481	0.882537	1.22774	2.21633	0.814508	0.451197
	0.146703	292.54	2.19374	408.944	0.108941	293.176		0.161491	0.693263	0.814815	0.968142	1.29729	3.56628	0.770836	0.280404
	0.207299	297.44	2.14056	403.782	0.200559	289.091		0.121991	0.638923	0.720733	0.97247	1.12968	4.53856	0.885203	0.220334
	0.255293	279.978	2.15036	397.531	0.315029	295.375		0.259486	0.718482	0.66319	0.98033	1.27218	3.68637	0.786053	0.27127
	0.277417	254.997	2.07076	386.423	0.282634	326.919		0.147002	0.643456	0.742994	0.972795	1.16637	3.41568	0.857363	0.292768
	0.278225	244.7	1.88083	371.493	0.187072	333.735		0.0706755	0.660679	0.792086	0.922759	2.04721	2.32195	0.488469	0.430672
	0.276339	262.876	1.8056	355.886	0.0925815	277.715		0.229779	0.609069	0.646064	0.975145	1.85968	4.28486	0.537728	0.23338
	0.269041	282.267	1.92017	346.734	0.0874956	233.127		0.0904393	0.513566	0.535796	0.986631	1.20925	4.9249	0.826957	0.20305
	0.276584	273.293	2.08838	364.014	0.190815	268.128		0.0332823	0.704285	0.715018	0.947644	1.13472	2.82531	0.881274	0.353943
	0.28584	238.139	2.15141	399.505	0.218916	314.05		0.124148	0.643622	0.665875	0.96148	1.62198	3.07171	0.61653	0.325551
	0.269134	191.477	2.18521	402.002	0.153198	296.296		0.160606	0.603636	0.736561	0.965828	1.24438	2.46249	0.803613	0.406094
	0.257817	166.162	2.42134	353.684	0.0688425	253.397		0.0783626	0.609942	0.897312	0.956839	1.9312	2.63639	0.517812	0.379306
	0.379234	184.619	2.70953	310.248	0.139325	238.845		0.15594	0.580562	0.815636	0.979579	1.40439	3.91899	0.712055	0.255168
[truncated: 1,629 more rows]

## Sheet: Fig. 5b
Fluorescence lifetime [ns]	Fluorescence intensity [a.u.]	Fluorescence lifetime [ns]	Fluorescence lifetime gradient from nuclear periphery to center [%]
[truncated: 5,732 more rows]

[truncated: 10 more sheets: Fig. 5c, Fig. 6b, SFig. 4, SFig. 6b, SFig. 7, SFig. 8, SFig. 11, SFig. 12c, SFig. 13, SFig. 14]
